# Supplementary material for: Elucidating the Phytochemical Landscape of Leaves, Stems, and Tubers of Codonopsis convolvulacea through Integrated Metabolomics
Source: Molecules. 2024 Jul 4;29(13):3193. doi: 10.3390/molecules29133193 (PMC11243170; doi:10.3390/molecules29133193)
Supplement: Supplementary file 1 [file molecules-29-03193-s001.zip]

Archive with 2 entries (2 files):
- Table S1..csv
- Tavle S2.csv
