# Supplementary material for: Elucidating the Phytochemical Landscape of Leaves, Stems, and Tubers of Codonopsis convolvulacea through Integrated Metabolomics
Source: Molecules. 2024 Jul 4;29(13):3193. doi: 10.3390/molecules29133193 (PMC11243170; doi:10.3390/molecules29133193)
Supplement: Supplementary file 1 [file molecules-29-03193-s001.zip › Table S1..csv]

Table S1. Table S1. Identification and characterization of volatiles in leaf (CL), stem (CS), and tuber (CT) tis-sues of C. convolvulacea
No	Index	Quantitative ion	Qualitative ion	Molecular weight (Da)	Formula	Compounds	Class I	CAS	NIST_RI	Odor	Threshold	CL1	CL2	CL3	CS1	CS2	CS3	CT1	CT2	CT3	QC01	QC02	QC03	cpd_ID	kegg_map
1	XMW0455	1.38E+02	1.23E+02	1.38E+02	C8H10O2	1,3-Benzenediol, 4,5-dimethyl-	Phenol	527-55-9	1490	-	-	2.76E+05	3.19E+05	2.67E+05	4.36E+05	3.52E+05	4.97E+05	1.04E+06	7.63E+05	8.74E+05	7.05E+05	7.11E+05	6.94E+05	-	-
2	XMW0382	1.05E+02	1.61E+02	2.04E+02	C15H24	isoledene	Terpenoids	95910-36-4	1375	-	-	8.92E+03	6.18E+03	1.66E+04	4.43E+04	2.54E+04	3.85E+04	1.68E+04	1.89E+04	9.66E+03	2.00E+04	1.95E+04	1.99E+04	-	-
3	XMW0470	1.19E+02	9.20E+01	1.62E+02	C10H14N2	1-ButanAmine, N-(2-pyridinylmethylene)-	Heterocyclic compound	7032-24-8	1401	-	-	1.69E+04	8.47E+03	1.18E+04	4.08E+04	3.90E+04	3.98E+04	6.06E+04	5.95E+04	4.92E+04	5.26E+04	5.47E+04	5.55E+04	-	-
4	XMW0417	7.90E+01	9.30E+01	1.36E+02	C10H16	Cyclohexene, 4-methyl-1-(1-methylethenyl)-	Hydrocarbons	586-67-4	1073	-	-	4.01E+03	4.52E+03	4.97E+03	1.00E+04	6.12E+03	1.17E+04	4.20E+03	4.28E+03	5.17E+03	4.76E+03	4.47E+03	4.50E+03	-	-
5	KMW0578	9.30E+01	8.00E+01	2.38E+02	C15H26O2	Butanoic acid, 3-methyl-, 1-ethenyl-1,5-dimethyl-4-hexenyl ester	Ester	1118-27-0	1464	citrus, bergamot, lavender, peach, apricot, sage	-	1.50E+06	9.66E+05	1.31E+06	4.21E+06	3.68E+06	4.57E+06	8.58E+04	1.31E+05	9.65E+04	1.48E+06	1.55E+06	1.60E+06	-	-
6	XMW0380	1.61E+02	4.10E+01	2.04E+02	C15H24	1H-Cyclopropa[a]naphthalene, 1a,2,3,5,6,7,7a,7b-octahydro-1,1,7,7a-tetramethyl-, [1aR-(1a.alpha.,7.alpha.,7a.alpha.,7b.alpha.)]-	Terpenoids	17334-55-3	1432	-	-	8.78E+05	5.71E+05	7.82E+05	2.38E+06	2.10E+06	2.39E+06	1.25E+05	1.35E+05	9.03E+04	9.90E+05	1.06E+06	1.07E+06	-	-
7	XMW1217	1.09E+02	1.24E+02	1.66E+02	C10H14O2	3-Methyl-1-(3-methyl-2-furyl)-1-butanone	Heterocyclic compound	488-05-1	1201	-	-	4.93E+03	5.16E+03	5.02E+03	5.60E+03	6.85E+03	4.77E+03	5.49E+03	6.14E+03	5.57E+03	5.88E+03	5.38E+03	5.55E+03	-	-
8	XMW0499	1.26E+02	5.70E+01	1.84E+02	C13H28	Undecane, 3,4-dimethyl-	Hydrocarbons	17312-78-6	1247	-	-	5.12E+04	4.46E+04	4.12E+04	6.81E+04	5.59E+04	7.02E+04	1.02E+05	9.14E+04	9.02E+04	7.34E+04	8.00E+04	8.00E+04	-	-
9	XMW0904	9.90E+01	1.38E+02	2.50E+02	C11H23O4P	Phosphoric acid, dibutyl 1-methylethenyl ester	Ester	5954-40-5	1474	-	-	3.23E+04	3.97E+04	3.50E+04	4.54E+04	3.58E+04	5.37E+04	1.23E+05	1.01E+05	1.09E+05	7.04E+04	7.49E+04	7.77E+04	-	-
10	NMW0211	6.80E+01	6.70E+01	1.66E+02	C10H14O2	1-Cyclohexene-1-carboxylic acid, 4-(1-methylethenyl)-	Terpenoids	7694-45-3	1484	-	-	1.48E+04	1.72E+04	1.42E+04	1.78E+04	1.18E+04	2.31E+04	5.50E+04	4.39E+04	4.99E+04	3.42E+04	3.65E+04	3.79E+04	C11924	ko00903
11	D204	7.00E+01	1.45E+02	2.14E+02	C13H26O2	Pentyl octanoate	Ester	638-25-5	1484	orris, sweet, winey, cognac, elderflower, fatty	-	1.87E+04	2.50E+04	2.07E+04	2.40E+04	1.84E+04	2.87E+04	6.53E+04	5.15E+04	5.79E+04	3.64E+04	3.92E+04	4.02E+04	-	-
12	D246	6.90E+01	9.30E+01	2.24E+02	C14H24O2	Propanoic acid, 2-methyl-, 3,7-dimethyl-2,6-octadienyl ester, (Z)-	Ester	2345-24-6	1475	sweet, fresh, fruity, raspberry, strawberry, green	-	8.29E+04	9.73E+04	7.91E+04	1.00E+05	9.48E+04	1.12E+05	3.05E+05	2.40E+05	2.67E+05	1.87E+05	2.01E+05	2.08E+05	-	-
13	XMW0817	6.90E+01	9.30E+01	2.04E+02	C15H24	(1S,5S,6R)-6-Methyl-2-methylene-6-(4-methylpent-3-en-1-yl)bicyclo[3.1.1]heptane	Terpenoids	15438-94-5	1492	-	-	8.36E+04	9.73E+04	8.13E+04	1.29E+05	1.02E+05	1.55E+05	3.05E+05	2.40E+05	2.67E+05	1.89E+05	2.05E+05	2.11E+05	-	-
14	XMW0045	1.19E+02	1.21E+02	2.04E+02	C15H24	(1R,4R,4aS,8aR)-4,7-Dimethyl-1-(prop-1-en-2-yl)-1,2,3,4,4a,5,6,8a-octahydronaphthalene	Terpenoids	92692-39-2	1458	-	-	1.35E+05	9.00E+04	1.18E+05	4.22E+05	3.60E+05	4.57E+05	8.38E+03	8.61E+03	6.97E+03	1.38E+05	1.48E+05	1.54E+05	-	-
15	KMW0736	1.51E+02	1.66E+02	1.66E+02	C9H10O3	Apocynin	Ketone	498-02-2	1487	faint, sweet, vanillin	7.80E-01	4.57E+04	4.93E+04	4.17E+04	7.13E+04	5.20E+04	7.89E+04	1.60E+05	1.23E+05	1.41E+05	9.69E+04	1.03E+05	1.09E+05	-	-
16	XMW0979	1.05E+02	9.10E+01	2.04E+02	C15H24	(4R,4aS,6S)-4,4a-Dimethyl-6-(prop-1-en-2-yl)-1,2,3,4,4a,5,6,7-octahydronaphthalene	Terpenoids	823810-22-6	1476	-	-	2.37E+05	2.60E+05	2.19E+05	3.27E+05	2.49E+05	4.12E+05	9.15E+05	7.07E+05	8.00E+05	5.78E+05	6.38E+05	6.43E+05	-	-
17	KMW0098	6.70E+01	4.10E+01	1.00E+02	C6H12O	3-Hexen-1-ol, (Z)-	Alcohol	928-96-1	858	fresh, green, grass, foliage, vegetable, herbal, oily	5.00E-02	3.48E+05	6.47E+05	6.28E+05	6.49E+05	6.14E+05	5.97E+05	1.15E+05	9.84E+04	1.01E+05	2.67E+05	2.54E+05	2.85E+05	C08492	ko00592,ko01110
18	KMW0111	5.70E+01	4.10E+01	1.00E+02	C6H12O	2-Hexen-1-ol, (E)-	Alcohol	928-95-0	862	fresh, green, leafy, fruity, unripe banana	1.00E-01	3.02E+06	3.23E+06	3.17E+06	3.36E+06	3.06E+06	2.79E+06	7.25E+05	6.76E+05	6.29E+05	1.65E+06	1.50E+06	1.69E+06	-	-
19	KMW0620	1.19E+02	1.32E+02	2.02E+02	C15H22	Benzene, 1-(1,5-dimethyl-4-hexenyl)-4-methyl-	Terpenoids	644-30-4	1483	herbal	-	2.35E+05	2.59E+05	2.20E+05	3.27E+05	2.88E+05	3.96E+05	8.81E+05	6.73E+05	7.58E+05	5.45E+05	6.08E+05	6.11E+05	-	-
20	XMW0097	9.30E+01	4.10E+01	1.90E+02	C14H22	1,5-Cycloundecadiene, 8,8-dimethyl-9-methylene-	Hydrocarbons	62338-54-9	1485	-	-	3.14E+05	3.47E+05	2.95E+05	4.10E+05	3.09E+05	5.28E+05	1.19E+06	9.21E+05	1.04E+06	7.38E+05	8.20E+05	8.31E+05	-	-
21	NMW0180	1.22E+02	7.80E+01	1.22E+02	C6H6N2O	Niacinamide	Amine	98-92-0	1419	-	7.30E+02	1.94E+05	1.26E+05	1.70E+05	5.42E+05	4.98E+05	5.46E+05	3.60E+04	3.79E+04	2.81E+04	2.15E+05	2.32E+05	2.45E+05	C00153	ko00760,ko01100,ko01240
22	XMW0883	6.90E+01	4.10E+01	1.24E+02	C9H16	1,5-Heptadiene, 2,6-dimethyl-	Hydrocarbons	6709-39-3	856	-	-	5.83E+06	6.24E+06	5.96E+06	6.55E+06	5.99E+06	6.00E+06	1.47E+06	1.25E+06	1.30E+06	3.40E+06	3.08E+06	3.50E+06	-	-
23	KMW0441	9.10E+01	6.50E+01	1.64E+02	C10H12O2	Benzeneacetic acid, ethyl ester	Ester	101-97-3	1247	minty	1.00E-01	2.11E+04	1.59E+04	1.51E+04	1.05E+04	1.07E+04	1.16E+04	4.20E+04	3.64E+04	3.55E+04	2.78E+04	3.15E+04	3.06E+04	-	-
24	XMW0987	1.31E+02	1.19E+02	2.02E+02	C15H22	Eudesma-2,4,11-triene	Terpenoids	82462-31-5	1479	-	-	5.90E+04	6.75E+04	5.25E+04	9.22E+04	7.13E+04	1.03E+05	2.04E+05	1.58E+05	1.79E+05	1.27E+05	1.41E+05	1.45E+05	-	-
25	XMW0143	1.19E+02	9.30E+01	2.04E+02	C15H24	1H-3a,7-Methanoazulene, 2,3,4,7,8,8a-hexahydro-3,6,8,8-tetramethyl-, [3R-(3.alpha.,3a.beta.,7.beta.,8a.alpha.)]-	Terpenoids	469-61-4	1411	woody, cedary, sweet, fresh	-	8.47E+05	5.44E+05	7.42E+05	2.45E+06	2.26E+06	2.48E+06	1.41E+05	1.34E+05	1.09E+05	9.29E+05	1.02E+06	1.06E+06	-	-
26	NMW0209	5.50E+01	4.10E+01	1.84E+02	C11H20O2	Undecylenic Acid	Acid	112-38-9	1484	sweet, woody	2.30E+00	7.55E+04	8.86E+04	7.66E+04	1.18E+05	9.25E+04	1.40E+05	2.85E+05	2.26E+05	2.46E+05	1.71E+05	1.90E+05	1.95E+05	C13910	-
27	KMW0382	1.08E+02	1.07E+02	1.08E+02	C7H8O	Phenol, 2-methyl-	Phenol	95-48-7	1054	phenol	3.90E-03	6.49E+03	4.46E+03	4.95E+03	1.11E+04	8.59E+03	1.13E+04	1.10E+04	1.16E+04	1.03E+04	6.82E+03	7.19E+03	7.81E+03	C01542	ko01100
28	KMW0585	8.10E+01	9.50E+01	2.26E+02	C14H26O2	Citronellyl isobutyrate	Ester	97-89-2	1483	sweet, fruity, floral, geranium, tropical	-	1.19E+05	1.36E+05	1.16E+05	1.73E+05	1.19E+05	2.02E+05	4.55E+05	3.54E+05	3.95E+05	2.78E+05	3.07E+05	3.17E+05	-	-
29	KMW0553	1.21E+02	9.30E+01	2.04E+02	C15H24	.gamma.-Elemene	Terpenoids	29873-99-2	1433	green, woody, oily	-	6.56E+05	4.25E+05	5.72E+05	1.84E+06	1.70E+06	1.86E+06	1.29E+05	1.31E+05	9.64E+04	7.13E+05	7.79E+05	8.18E+05	-	-
30	XMW1444	1.10E+02	9.50E+01	1.52E+02	C10H16O	Carvenone	Terpenoids	499-74-1	1257	spearmint	-	1.23E+06	9.62E+05	9.43E+05	1.64E+06	1.32E+06	1.71E+06	2.52E+06	2.27E+06	2.22E+06	1.74E+06	1.96E+06	1.97E+06	-	-
31	KMW0582	1.61E+02	1.05E+02	2.04E+02	C15H24	.beta.-Guaiene	Terpenoids	88-84-6	1490	sweet, woody, dry, guaiacwood, spicy, powdery	-	6.73E+04	7.34E+04	4.72E+04	5.40E+04	3.66E+04	6.86E+04	2.65E+05	2.06E+05	2.35E+05	1.55E+05	1.68E+05	1.79E+05	-	-
32	D219	1.35E+02	1.36E+02	1.36E+02	C8H8O2	BenzAldehyde, 4-methoxy-	Aldehyde	123-11-5	1251	sweet, powdery, mimosa, floral, hawthorn, balsamic	2.00E-04	2.83E+04	1.31E+04	1.15E+04	4.49E+04	3.30E+04	4.30E+04	4.29E+04	3.89E+04	3.74E+04	3.23E+04	3.62E+04	3.69E+04	C10761	-
33	KMW0088	9.80E+01	8.30E+01	9.81E+01	C6H10O	2-Hexenal, (E)-	Aldehyde	6728-26-3	854	green, grassy	3.10E-03	2.71E+06	2.89E+06	3.23E+06	3.10E+06	2.78E+06	2.94E+06	7.19E+05	6.42E+05	6.37E+05	1.64E+06	1.49E+06	1.71E+06	C08497	-
34	NMW0214	1.07E+02	1.50E+02	1.50E+02	C9H10O2	3-(4-Hydroxyphenyl)propanal	Aldehyde	20238-83-9	1490	-	-	2.35E+05	2.54E+05	2.20E+05	3.01E+05	2.85E+05	3.80E+05	8.54E+05	6.59E+05	7.45E+05	5.36E+05	6.00E+05	6.14E+05	-	-
35	NMW0183	9.50E+01	7.70E+01	1.24E+02	C7H8O2	Benzenemethanol, 4-hydroxy-	Alcohol	623-05-2	1426	fruity, bitter, almond, sweet, coconut	-	4.11E+05	2.69E+05	3.56E+05	1.10E+06	1.03E+06	1.12E+06	7.35E+04	7.68E+04	5.71E+04	4.47E+05	4.82E+05	5.16E+05	C17467	-
36	XMW0544	1.61E+02	8.10E+01	2.04E+02	C15H24	Azulene, 1,2,3,3a,4,5,6,7-octahydro-1,4-dimethyl-7-(1-methylethenyl)-, [1R-(1.alpha.,3a.beta.,4.alpha.,7.beta.)]-	Terpenoids	22567-17-5	1473	musty	-	5.31E+04	6.99E+04	4.72E+04	5.40E+04	3.66E+04	6.86E+04	2.65E+05	2.09E+05	2.35E+05	1.53E+05	1.65E+05	1.76E+05	-	-
37	XMW0946	1.07E+02	1.22E+02	1.66E+02	C10H14O2	Ethanol, 2-(4-ethylphenoxy)-	Alcohol	54411-10-8	1424	-	-	9.39E+05	6.08E+05	8.09E+05	2.62E+06	2.42E+06	2.64E+06	1.93E+05	2.02E+05	1.49E+05	1.06E+06	1.17E+06	1.23E+06	-	-
38	KMW0522	1.61E+02	1.19E+02	2.04E+02	C15H24	Copaene	Terpenoids	3856-25-5	1376	woody, spicy, honey	6.00E-03	9.01E+03	6.51E+03	1.36E+04	4.21E+04	3.49E+04	3.24E+04	1.02E+04	2.28E+04	9.11E+03	2.52E+04	2.25E+04	2.20E+04	C09639	-
39	w43	4.20E+01	5.50E+01	1.14E+02	C6H10O2	2-Oxepanone	Ester	502-44-3	1065	-	-	3.19E+04	2.88E+04	2.97E+04	3.48E+04	3.41E+04	3.57E+04	5.06E+04	5.12E+04	5.20E+04	3.99E+04	4.50E+04	4.59E+04	C01880	-
40	KMW0437	1.04E+02	9.10E+01	1.64E+02	C10H12O2	Acetic acid, 2-phenylethyl ester	Ester	103-45-7	1260	floral, rose, sweet, honey, fruity, tropical	2.50E-01	6.56E+03	4.70E+03	5.15E+03	7.30E+03	5.26E+03	6.77E+03	1.06E+04	9.78E+03	9.66E+03	7.85E+03	7.81E+03	8.90E+03	C12303	-
41	KMW0610	5.70E+01	8.50E+01	2.38E+02	C15H26O2	Bornyl isovalerate	Ester	76-50-6	1484	valerian, camphor, tropical	-	4.00E+04	5.44E+04	4.47E+04	3.48E+04	2.96E+04	3.37E+04	1.24E+05	9.67E+04	1.09E+05	5.89E+04	5.06E+04	5.46E+04	-	-
42	KMW0558	9.30E+01	4.10E+01	2.24E+02	C14H24O2	1,5-Dimethyl-1-vinyl-4-hexenyl butyrate	Ester	78-36-4	1418	bergamot, fruity, banana, berry	-	1.93E+06	1.26E+06	1.67E+06	5.15E+06	4.82E+06	5.19E+06	2.58E+05	2.96E+05	2.02E+05	2.04E+06	2.24E+06	2.38E+06	-	-
43	XMW0713	8.20E+01	1.10E+02	1.10E+02	C7H10O	2-Cyclohexen-1-one, 3-methyl-	Ketone	1193-18-6	1075	nutty, caramel, phenol, cherry	-	2.07E+06	1.87E+06	1.84E+06	2.52E+06	2.16E+06	2.55E+06	3.19E+06	3.17E+06	3.11E+06	2.33E+06	2.69E+06	2.63E+06	-	-
44	KMW0556	4.10E+01	1.05E+02	2.04E+02	C15H24	Naphthalene, decahydro-4a-methyl-1-methylene-7-(1-methylethenyl)-, [4aR-(4a.alpha.,7.alpha.,8a.beta.)]-	Terpenoids	17066-67-0	1486	herbal	-	7.60E+04	8.77E+04	7.48E+04	1.22E+05	9.61E+04	1.42E+05	2.83E+05	2.28E+05	2.54E+05	1.73E+05	1.94E+05	2.01E+05	C09723	ko00909,ko01110
45	KMW0413	8.20E+01	5.40E+01	1.50E+02	C10H14O	(-)-Carvone	Terpenoids	6485-40-1	1254	sweet, spearmint, herbal, minty	8.50E-02	2.70E+05	2.13E+05	2.06E+05	3.55E+05	2.82E+05	3.71E+05	5.42E+05	4.90E+05	4.82E+05	3.74E+05	4.28E+05	4.32E+05	C01767	ko00902,ko00903,ko01110
46	D364	8.10E+01	8.20E+01	1.38E+02	C7H10N2O	2-Ethoxy-3-methylpyrazine	Heterocyclic compound	32737-14-7	1065	hazelnut, roasted, almond, pineapple, earthy	8.00E-04	6.38E+04	6.68E+04	6.23E+04	8.84E+04	7.52E+04	8.82E+04	1.16E+05	1.24E+05	1.18E+05	8.34E+04	9.78E+04	9.22E+04	-	-
47	XMW1234	9.90E+01	5.70E+01	1.44E+02	C5H8N2O3	(2E)-2-(Acetylhydrazono)propanoic acid	Acid	64096-81-7	1468	-	-	2.71E+04	1.65E+04	2.35E+04	1.30E+04	1.38E+04	1.24E+04	7.52E+03	7.58E+03	5.89E+03	7.25E+03	7.40E+03	8.38E+03	-	-
48	XMW1408	1.89E+02	1.61E+02	2.04E+02	C15H24	1H-Cyclopropa[a]naphthalene, 1a,2,3,3a,4,5,6,7b-octahydro-1,1,3a,7-tetramethyl-, [1aR-(1a.alpha.,3a.alpha.,7b.alpha.)]-	Terpenoids	489-29-2	1398	-	-	6.16E+03	4.09E+03	4.62E+03	3.20E+04	2.83E+04	3.68E+04	8.13E+03	8.40E+03	6.41E+03	1.11E+04	1.12E+04	1.28E+04	-	-
49	KMW0386	6.70E+01	9.50E+01	1.52E+02	C10H16O	cis-Dihydrocarvone	Terpenoids	3792-53-8	1195	herbal, warm	-	6.32E+04	5.54E+04	5.44E+04	8.38E+04	7.38E+04	8.14E+04	9.67E+04	1.01E+05	9.51E+04	8.22E+04	9.06E+04	9.83E+04	-	-
50	XMW1240	9.90E+01	7.00E+01	1.86E+02	C11H22O2	Hexanoic acid, 2-methylbutyl ester	Ester	2601-13-0	1247	ethereal	3.20E-02	4.86E+04	2.73E+04	2.66E+04	5.80E+04	5.17E+04	6.10E+04	8.63E+04	7.83E+04	7.84E+04	6.19E+04	6.47E+04	7.35E+04	-	-
51	XMW0761	1.61E+02	1.19E+02	1.61E+02	C9H7NO2	2,4-Quinolinediol	Heterocyclic compound	86-95-3	1442	-	-	1.43E+04	7.98E+03	1.24E+04	6.15E+04	4.30E+04	6.41E+04	2.87E+05	2.57E+05	2.73E+05	3.06E+05	3.32E+05	3.68E+05	C16716	ko00996
52	XMW1084	6.90E+01	8.20E+01	1.68E+02	C10H16O2	2-Butenoic acid, 3-hexenyl ester, (E,Z)-	Ester	65405-80-3	1199	green, vegetable	-	4.48E+05	4.01E+05	3.84E+05	6.07E+05	5.38E+05	6.81E+05	7.39E+05	7.62E+05	6.99E+05	6.05E+05	6.81E+05	7.35E+05	-	-
53	XMW0200	7.10E+01	5.70E+01	2.12E+02	C15H32	Tetradecane, 4-methyl-	Hydrocarbons	25117-24-2	1459	-	-	1.33E+05	9.46E+04	1.24E+05	7.27E+04	6.56E+04	7.53E+04	4.06E+04	3.81E+04	2.51E+04	4.95E+04	5.53E+04	6.03E+04	-	-
54	KMW0286	1.37E+02	1.52E+02	1.52E+02	C8H12N2O	Pyrazine, 2-methoxy-3-(1-methylethyl)-	Heterocyclic compound	25773-40-4	1097	beany, pea, earthy, chocolate, nutty	2.00E-06	1.28E+04	1.18E+04	1.25E+04	6.44E+04	6.28E+04	6.87E+04	9.75E+04	9.87E+04	8.13E+04	7.14E+04	8.17E+04	8.70E+04	-	-
55	XMW0367	8.50E+01	5.70E+01	1.84E+02	C13H28	Undecane, 2,4-dimethyl-	Hydrocarbons	17312-80-0	1208	-	-	7.85E+04	7.70E+04	7.81E+04	1.09E+05	8.34E+04	1.22E+05	1.16E+05	1.23E+05	1.06E+05	1.00E+05	1.22E+05	1.16E+05	-	-
56	NMW0200	4.10E+01	6.90E+01	2.04E+02	C15H24	1,6,10-Dodecatriene, 7,11-dimethyl-3-methylene-	Terpenoids	77129-48-7	1458	-	8.70E-02	5.82E+04	3.95E+04	5.18E+04	1.65E+05	1.43E+05	1.80E+05	8.10E+03	8.99E+03	6.00E+03	5.46E+04	5.78E+04	6.61E+04	C09666	ko00909,ko01110
57	XMW1311	6.50E+01	1.22E+02	1.22E+02	C7H6O2	2-Propenal, 3-(2-furanyl)-	Heterocyclic compound	623-30-3	1111	green, grassy, fruity, spicy, vanilla, nutty, woody, cinnamon	1.31E+01	1.44E+04	1.39E+04	1.08E+04	1.84E+04	1.52E+04	1.80E+04	2.96E+04	2.97E+04	1.97E+04	1.97E+04	2.38E+04	2.08E+04	-	-
58	KMW0280	9.50E+01	4.30E+01	1.24E+02	C8H12O	3,5-Octadien-2-one	Ketone	38284-27-4	1091	fruity, fatty, mushroom	-	1.93E+05	2.26E+05	1.89E+05	2.93E+05	2.55E+05	3.25E+05	5.42E+05	5.21E+05	4.21E+05	3.36E+05	4.14E+05	3.73E+05	-	-
59	XMW0051	1.07E+02	5.10E+01	1.07E+02	C6H5NO	4-Pyridinecarboxaldehyde	Heterocyclic compound	872-85-5	976	fruity	-	5.01E+04	5.58E+04	5.44E+04	5.42E+04	4.14E+04	6.35E+04	6.77E+04	7.07E+04	6.61E+04	4.08E+04	5.01E+04	4.79E+04	-	-
60	XMW0776	1.05E+02	7.70E+01	1.62E+02	C10H10O2	Benzoic acid, 2-propenyl ester	Ester	583-04-0	1254	sweet, floral, cherry, berry	-	1.19E+04	9.59E+03	1.04E+04	9.08E+03	1.18E+04	7.96E+03	2.15E+04	1.89E+04	1.97E+04	1.45E+04	1.79E+04	1.67E+04	-	-
61	XMW0644	8.20E+01	8.10E+01	1.10E+02	C6H10N2	1H-Imidazole, 2-propyl-	Heterocyclic compound	50995-95-4	1095	-	-	1.47E+05	1.57E+05	1.47E+05	2.57E+05	2.00E+05	2.54E+05	3.91E+05	3.37E+05	2.88E+05	2.68E+05	3.32E+05	2.98E+05	-	-
62	XMW1253	7.10E+01	4.10E+01	2.14E+02	C13H26O2	Butanoic acid, 1-methyloctyl ester	Ester	69727-42-0	1417	-	-	3.89E+04	2.20E+04	3.59E+04	1.06E+05	1.03E+05	1.07E+05	1.04E+04	8.97E+03	7.97E+03	4.70E+04	5.21E+04	5.82E+04	-	-
63	XMW0909	8.00E+01	7.90E+01	1.50E+02	C10H14O	2,6,6-Trimethylbicyclo[3.2.0]hept-2-en-7-one	Ketone	4613-37-0	1108	-	-	3.84E+04	3.93E+04	3.83E+04	4.59E+04	4.72E+04	5.23E+04	8.37E+04	8.42E+04	7.01E+04	6.11E+04	7.61E+04	6.89E+04	-	-
64	D197	6.70E+01	1.09E+02	1.52E+02	C10H16O	3-Oxatricyclo[4.1.1.0(2,4)]octane, 2,7,7-trimethyl-	Terpenoids	1686-14-2	1095	green	-	7.02E+04	7.55E+04	6.95E+04	1.23E+05	9.49E+04	1.35E+05	2.11E+05	2.30E+05	1.94E+05	1.27E+05	1.59E+05	1.39E+05	C02759	ko00903
65	D110	7.10E+01	9.90E+01	1.68E+02	C10H16O2	Bicyclo[3.1.1]heptan-3-one, 2-hydroxy-2,6,6-trimethyl-	Ketone	10136-65-9	1256	-	-	1.91E+04	2.01E+04	1.67E+04	4.04E+04	1.97E+04	3.87E+04	4.11E+04	5.81E+04	4.49E+04	4.29E+04	4.24E+04	5.18E+04	-	-
66	NMW0076	8.20E+01	4.20E+01	1.39E+02	C8H13NO	Tropinone	Heterocyclic compound	532-24-1	1198	-	-	1.15E+04	1.31E+04	1.13E+04	1.53E+04	1.42E+04	1.71E+04	2.09E+04	1.94E+04	1.71E+04	1.69E+04	1.41E+04	1.77E+04	C00783	ko00960,ko01100,ko01110
67	XMW0948	1.05E+02	2.04E+02	2.04E+02	C15H24	Valerena-4,7(11)-diene	Terpenoids	351222-66-7	1460	-	-	1.67E+05	1.11E+05	1.44E+05	4.06E+05	4.45E+05	5.69E+05	1.07E+04	1.05E+04	8.02E+03	1.70E+05	1.52E+05	1.92E+05	C20480	-
68	XMW0419	5.70E+01	7.10E+01	2.12E+02	C15H32	Tetradecane, 2-methyl-	Hydrocarbons	1560-95-8	1463	-	-	1.18E+05	7.89E+04	1.01E+05	6.41E+04	5.27E+04	6.88E+04	3.97E+04	3.75E+04	1.70E+04	3.83E+04	4.78E+04	4.71E+04	-	-
69	WMW0145	5.70E+01	7.10E+01	1.84E+02	C13H28	Undecane, 4,6-dimethyl-	Hydrocarbons	17312-82-2	1196	-	-	1.63E+05	1.66E+05	1.77E+05	1.71E+05	1.58E+05	1.87E+05	8.79E+04	1.44E+05	9.49E+04	1.26E+05	1.15E+05	1.45E+05	-	-
70	D366	1.40E+02	5.50E+01	1.40E+02	C9H16O	3-Octen-2-one, 7-methyl-	Ketone	33046-81-0	1113	fatty, oily, lactonic, nutty, meaty, tallow, fatty	-	8.50E+03	8.87E+03	8.20E+03	1.07E+04	1.06E+04	1.19E+04	1.96E+04	1.86E+04	1.58E+04	1.32E+04	1.67E+04	1.56E+04	-	-
71	XMW0276	8.30E+01	5.50E+01	1.12E+02	C7H12O	4-Hexen-3-one, 5-methyl-	Ketone	13905-10-7	1080	-	-	1.48E+05	1.28E+05	1.26E+05	8.09E+04	5.54E+04	1.54E+05	1.05E+05	1.11E+05	1.12E+05	7.24E+04	9.25E+04	8.38E+04	-	-
72	KMW0290	7.10E+01	8.20E+01	1.52E+02	C10H16O	Hotrienol	Alcohol	20053-88-7	1106	sweet, tropical, ocimene, fennel, ginger, myrcene	1.10E-01	1.49E+05	1.25E+05	1.28E+05	2.51E+05	2.06E+05	2.62E+05	3.13E+05	2.95E+05	2.67E+05	2.33E+05	2.95E+05	2.87E+05	-	-
73	w21	9.50E+01	8.20E+01	1.66E+02	C10H14O2	2H-Pyran-2-one, 6-pentyl-	Heterocyclic compound	27593-23-3	1453	tonka, lactonic, coconut, creamy, fatty, waxy	1.50E-01	9.76E+04	6.44E+04	8.52E+04	2.90E+05	2.49E+05	3.17E+05	4.84E+03	6.48E+03	5.11E+03	8.00E+04	6.83E+04	8.78E+04	-	-
74	KMW0489	6.80E+01	7.90E+01	1.50E+02	C10H14O	1-Cyclohexene-1-carboxAldehyde, 4-(1-methylethenyl)-, (S)-	Aldehyde	18031-40-8	1207	fresh, green, oily, grassy, fatty, minty, cherry	3.00E-02	3.50E+05	3.09E+05	2.97E+05	4.18E+05	4.17E+05	4.71E+05	5.79E+05	5.83E+05	5.49E+05	4.16E+05	5.32E+05	5.03E+05	-	-
75	XMW0179	5.70E+01	7.10E+01	2.12E+02	C15H32	Dodecane, 2,6,11-trimethyl-	Hydrocarbons	31295-56-4	1275	-	-	5.44E+04	7.71E+04	6.76E+04	3.94E+04	5.85E+04	4.45E+04	7.82E+04	9.54E+04	5.72E+04	5.09E+04	4.72E+04	6.04E+04	-	-
76	XMW0412	1.23E+02	1.38E+02	1.38E+02	C8H10O2	3-Acetyl-2,5-dimethyl furan	Heterocyclic compound	10599-70-9	1099	sweet, musty, nutty, earthy, cocoa, corn, leathery	-	2.57E+04	2.64E+04	2.49E+04	3.40E+04	2.99E+04	3.92E+04	6.19E+04	5.65E+04	4.72E+04	3.94E+04	5.11E+04	4.71E+04	-	-
77	WMW0004	1.05E+02	1.19E+02	2.04E+02	C15H24	Ylangene	Terpenoids	14912-44-8	1372	-	-	5.57E+03	7.23E+03	1.40E+04	5.44E+04	5.44E+04	5.77E+04	1.69E+04	1.84E+04	1.36E+04	3.61E+04	3.97E+04	4.66E+04	-	-
78	XMW0115	4.20E+01	4.50E+01	8.71E+01	C4H9NO	5-Methyloxazolidine	Heterocyclic compound	58328-22-6	795	-	-	3.46E+05	3.72E+05	3.77E+05	8.41E+05	7.04E+05	4.56E+05	1.05E+06	9.07E+05	1.02E+06	1.09E+06	8.40E+05	1.04E+06	-	-
79	XMW0197	1.61E+02	1.05E+02	2.04E+02	C15H24	(1S,4S,4aS)-1-Isopropyl-4,7-dimethyl-1,2,3,4,4a,5-hexahydronaphthalene	Terpenoids	267665-20-3	1458	-	-	6.81E+04	4.12E+04	6.04E+04	1.90E+05	1.68E+05	2.00E+05	5.33E+03	6.39E+03	5.36E+03	6.29E+04	5.30E+04	6.99E+04	-	-
80	XMW0279	6.70E+01	4.50E+01	1.14E+02	C7H14O	E-1-Methoxy-4-hexene	Hydrocarbons	134777-60-9	801	-	-	7.26E+05	8.06E+05	8.16E+05	1.54E+06	1.56E+06	1.22E+06	2.41E+06	1.64E+06	1.95E+06	2.52E+06	1.89E+06	2.34E+06	-	-
81	KMW0067	8.30E+01	5.50E+01	9.81E+01	C6H10O	3-Penten-2-one, 4-methyl-	Ketone	141-79-7	798	pungent, earthy, vegetable, acrylate	2.00E-01	1.62E+05	1.66E+05	1.72E+05	2.70E+05	2.83E+05	2.06E+05	3.45E+05	2.40E+05	2.84E+05	3.69E+05	2.79E+05	3.56E+05	-	-
82	XMW0484	8.10E+01	5.30E+01	1.10E+02	C7H10O	Furan, 2-propyl-	Heterocyclic compound	4229-91-8	791	-	2.00E-01	1.41E+05	1.54E+05	1.57E+05	2.94E+05	2.95E+05	2.29E+05	4.46E+05	3.08E+05	3.59E+05	4.66E+05	3.48E+05	4.29E+05	-	-
83	XMW0159	5.70E+01	7.10E+01	2.26E+02	C16H34	2,6,10-Trimethyltridecane	Hydrocarbons	3891-99-4	1449	-	-	2.02E+04	1.84E+04	1.88E+04	1.27E+04	7.93E+03	1.51E+04	9.23E+03	8.22E+03	8.89E+03	8.51E+03	1.14E+04	1.04E+04	-	-
84	KMW0070	9.10E+01	1.06E+02	1.06E+02	C8H10	Benzene, 1,3-dimethyl-	Aromatics	108-38-3	866	plastic	1.00E+00	3.56E+04	3.38E+04	4.61E+04	7.39E+04	7.20E+04	7.78E+04	8.73E+03	8.96E+03	7.12E+03	1.95E+04	1.99E+04	2.51E+04	C07208	ko01100
85	NMW0038	1.07E+02	1.22E+02	1.22E+02	C8H10O	Benzenemethanol, 4-methyl-	Alcohol	589-18-4	1106	mild, floral	-	3.04E+04	2.92E+04	2.83E+04	3.87E+04	3.24E+04	4.41E+04	6.69E+04	6.30E+04	5.38E+04	4.33E+04	5.84E+04	5.18E+04	C06757	ko01100
86	XMW0670	9.40E+01	6.80E+01	9.50E+01	C4H5N3	Acetonitrile, 2,2'-iminobis-	Nitrogen compounds	628-87-5	1108	-	-	1.44E+05	1.43E+05	1.37E+05	1.86E+05	1.65E+05	2.08E+05	3.48E+05	3.38E+05	2.72E+05	2.16E+05	2.92E+05	2.70E+05	-	-
87	XMW0980	1.19E+02	1.21E+02	2.04E+02	C15H24	(1R,3aR,4aR,8aR)-1,4,4,6-Tetramethyl-1,2,3,3a,4,4a,7,8-octahydrocyclopenta[1,4]cyclobuta[1,2]benzene	Terpenoids	94482-89-0	1395	-	-	7.92E+03	5.45E+03	6.06E+03	3.15E+04	2.60E+04	3.25E+04	3.16E+04	2.82E+04	2.55E+04	3.32E+04	3.92E+04	4.50E+04	-	-
88	KMW0097	1.14E+02	1.13E+02	1.14E+02	C5H6OS	2-Methyl-3-furanthiol	Heterocyclic compound	28588-74-1	870	sulfury, meaty, fishy, metallic	1.60E+02	6.21E+05	8.22E+05	8.10E+05	6.71E+05	8.12E+05	7.84E+05	8.10E+05	8.33E+05	6.28E+05	6.60E+05	7.57E+05	8.94E+05	-	-
89	NMW0758	5.50E+01	7.00E+01	1.16E+02	C6H12O2	1-Butanol, 3-methyl-, formate	Ester	110-45-2	792	plum, black currant, ethereal, vinegar, dry earthy, fruity, green	1.49E+02	6.95E+05	7.53E+05	7.64E+05	1.41E+06	1.40E+06	1.05E+06	2.10E+06	1.43E+06	1.75E+06	2.18E+06	1.59E+06	2.02E+06	C12293	-
90	KMW0079	7.10E+01	4.10E+01	1.14E+02	C8H18	Octane	Hydrocarbons	111-65-9	800	gasoline	8.00E+00	4.75E+05	5.19E+05	5.26E+05	1.05E+06	1.01E+06	7.73E+05	1.59E+06	1.10E+06	1.34E+06	1.66E+06	1.20E+06	1.51E+06	C01387	-
91	KMW0376	4.50E+01	6.90E+01	1.44E+02	C9H20O	2-Nonanol	Alcohol	628-99-9	1102	rose	5.80E-02	5.06E+03	5.87E+03	5.72E+03	7.96E+03	7.02E+03	9.27E+03	8.68E+03	9.24E+03	7.83E+03	1.01E+04	7.54E+03	1.01E+04	-	-
92	KMW0381	5.60E+01	9.90E+01	1.72E+02	C10H20O2	Hexanoic acid, butyl ester	Ester	626-82-4	1192	fruity, pineapple, berry, apple, juicy, green, winey, waxy, cognac, soapy	7.00E-01	2.76E+04	2.65E+04	2.83E+04	3.57E+04	3.32E+04	3.32E+04	3.90E+04	4.50E+04	3.78E+04	3.42E+04	4.74E+04	4.34E+04	-	-
93	WMW0083	5.70E+01	4.10E+01	1.56E+02	C10H20O	2-Decen-1-ol, (E)-	Alcohol	18409-18-2	1257	waxy, fresh air, citrus, rose, rue	-	2.84E+04	2.16E+04	2.03E+04	8.38E+04	5.14E+04	8.87E+04	1.11E+05	7.54E+04	9.64E+04	8.50E+04	9.52E+04	6.84E+04	-	-
94	KMW0266	9.70E+01	4.50E+01	1.30E+02	C5H6S2	2-Thiophenemethanethiol	Heterocyclic compound	6258-63-5	1105	roasted, coffee, fishy	4.00E-05	8.78E+04	8.97E+04	8.56E+04	1.26E+05	1.01E+05	1.27E+05	2.20E+05	2.31E+05	1.91E+05	1.33E+05	1.85E+05	1.64E+05	-	-
95	KMW0075	4.50E+01	4.30E+01	9.01E+01	C4H10O2	2,3-Butanediol	Alcohol	513-85-9	788	buttery, creamy	1.00E+01	5.68E+05	7.04E+05	7.17E+05	1.33E+06	1.36E+06	1.02E+06	2.15E+06	1.38E+06	1.69E+06	2.24E+06	1.61E+06	2.03E+06	-	-
96	WMW0089	6.90E+01	4.10E+01	1.94E+02	C13H22O	5,9-Undecadien-2-one, 6,10-dimethyl-	Ketone	689-67-8	1452	fresh, rose, leafy, floral, green, magnolia, aldehydic, fruity	-	4.90E+04	3.18E+04	4.13E+04	8.46E+04	7.95E+04	8.92E+04	7.32E+03	9.53E+03	1.04E+04	3.49E+04	2.96E+04	4.13E+04	-	-
97	XMW0403	5.70E+01	4.30E+01	1.56E+02	C11H24	Nonane, 2,5-dimethyl-	Hydrocarbons	17302-27-1	1021	-	-	1.13E+04	1.48E+04	1.40E+04	1.71E+04	1.57E+04	2.10E+04	1.33E+04	3.45E+04	8.88E+03	1.29E+04	1.34E+04	1.73E+04	-	-
98	KMW0431	1.19E+02	1.34E+02	1.34E+02	C8H10N2	5H-5-Methyl-6,7-dihydrocyclopentapyrazine	Heterocyclic compound	23747-48-0	1144	earthy, baked, potato, peanut, roasted	5.00E-02	1.16E+04	1.39E+04	1.28E+04	2.30E+04	1.93E+04	2.52E+04	1.27E+04	1.33E+04	9.74E+03	1.13E+04	1.58E+04	1.50E+04	-	-
99	KMW0217	6.80E+01	9.30E+01	1.36E+02	C10H16	D-Limonene	Terpenoids	5989-27-5	1030	citrus	3.40E-02	4.05E+04	3.42E+04	3.76E+04	5.14E+04	5.30E+04	5.14E+04	4.98E+04	5.10E+04	4.94E+04	3.53E+04	3.97E+04	4.90E+04	C06099	ko00902,ko00903,ko01100,ko01110
100	KMW0066	4.40E+01	5.60E+01	1.00E+02	C6H12O	Hexanal	Aldehyde	66-25-1	801	aldehyde, grassy, green, leafy, vinegar	5.00E-03	3.14E+06	3.41E+06	3.45E+06	6.43E+06	6.56E+06	4.94E+06	1.05E+07	6.66E+06	8.31E+06	1.09E+07	7.73E+06	9.83E+06	C02373	-
101	XMW0237	5.70E+01	7.10E+01	1.84E+02	C13H28	Decane, 5-ethyl-5-methyl-	Hydrocarbons	17312-74-2	1229	-	-	6.92E+03	9.20E+03	8.49E+03	1.19E+04	1.33E+04	1.38E+04	9.40E+03	1.14E+04	6.79E+03	1.20E+04	1.36E+04	1.67E+04	-	-
102	KMW0036	1.00E+02	7.10E+01	1.00E+02	C6H12O	3-Hexanone	Ketone	589-38-8	784	sweet, fruity, waxy, rummy, grape	4.10E-02	2.37E+04	2.65E+04	2.72E+04	5.08E+04	5.23E+04	4.06E+04	8.26E+04	5.40E+04	6.62E+04	8.48E+04	5.98E+04	7.71E+04	-	-
103	XMW0364	8.30E+01	5.50E+01	1.72E+02	C11H24O	6-Undecanol	Alcohol	23708-56-7	1277	-	8.60E-03	6.12E+03	7.79E+03	8.55E+03	6.51E+03	7.12E+03	7.18E+03	8.28E+03	1.08E+04	7.45E+03	6.44E+03	7.24E+03	9.04E+03	-	-
104	XMW1218	5.80E+01	4.30E+01	1.72E+02	C10H20O2	2-Nonanone, 3-(hydroxymethyl)-	Ketone	67801-33-6	1093	fresh, sweet, green, weedy, earthy, herbal	-	3.60E+04	2.45E+04	5.99E+04	4.61E+04	2.98E+04	3.51E+04	3.80E+04	4.26E+04	3.59E+04	4.21E+04	3.09E+04	4.33E+04	-	-
105	KMW0312	6.90E+01	8.10E+01	1.50E+02	C10H14O	Furan, 3-(4-methyl-3-pentenyl)-	Terpenoids	539-52-6	1101	woody	-	1.70E+05	1.76E+05	1.73E+05	2.93E+05	2.26E+05	3.19E+05	5.10E+05	5.55E+05	4.08E+05	3.07E+05	4.38E+05	3.95E+05	-	-
106	KMW0551	5.70E+01	7.10E+01	1.98E+02	C14H30	Tetradecane	Hydrocarbons	629-59-4	1400	mild, waxy	1.00E+01	2.04E+05	1.66E+05	1.95E+05	1.44E+05	1.19E+05	1.49E+05	6.32E+04	7.80E+04	6.20E+04	9.43E+04	1.32E+05	1.29E+05	-	-
107	KMW0046	5.80E+01	5.70E+01	1.00E+02	C6H12O	2-Hexanone	Ketone	591-78-6	792	fruity, fungal, meaty, buttery	9.80E-02	4.86E+05	5.35E+05	5.36E+05	1.03E+06	1.03E+06	7.59E+05	1.63E+06	1.06E+06	1.32E+06	1.71E+06	1.19E+06	1.51E+06	-	-
108	KMW0068	6.90E+01	3.90E+01	9.81E+01	C6H10O	3-Hexenal, (Z)-	Aldehyde	6789-80-6	800	green, fatty, grassy, weedy, fruity, apple	4.00E-03	2.34E+05	2.28E+05	2.38E+05	2.87E+05	3.14E+05	2.00E+05	2.50E+05	1.70E+05	2.10E+05	2.82E+05	1.97E+05	2.64E+05	C16310	ko00592,ko01110
109	KMW0273	1.19E+02	1.34E+02	1.34E+02	C10H14	Benzene, 1,2,4,5-tetramethyl-	Aromatics	95-93-2	1115	rancid, sweet	8.70E-02	2.14E+04	3.87E+04	3.43E+04	6.38E+04	5.67E+04	7.06E+04	2.26E+04	2.98E+04	1.53E+04	2.80E+04	3.84E+04	4.02E+04	-	-
110	XMW0642	7.10E+01	9.50E+01	1.28E+02	C8H16O	Cyclohexanol, 3,5-dimethyl-	Alcohol	5441-52-1	1030	-	-	1.54E+04	1.11E+04	1.09E+04	1.45E+04	1.69E+04	1.54E+04	2.33E+04	2.67E+04	2.52E+04	1.48E+04	1.22E+04	1.78E+04	-	-
111	KMW0182	8.10E+01	8.20E+01	1.38E+02	C9H14O	Furan, 2-pentyl-	Heterocyclic compound	3777-69-3	993	fruity, green, earthy, beany, vegetable, metallic	6.00E-03	9.40E+04	7.37E+04	8.14E+04	1.10E+05	9.10E+04	1.07E+05	6.65E+04	6.48E+04	7.95E+04	7.08E+04	8.53E+04	1.04E+05	-	-
112	KMW0240	9.40E+01	1.09E+02	1.09E+02	C6H7NO	Ethanone, 1-(1H-pyrrol-2-yl)-	Heterocyclic compound	1072-83-9	1063	musty, nut skin, maraschino, cherry, coumarin, licorice, walnut, bread	1.70E+02	9.39E+03	1.08E+04	1.12E+04	1.24E+04	1.17E+04	1.70E+04	1.70E+04	1.95E+04	1.76E+04	1.03E+04	1.48E+04	1.15E+04	-	-
113	XMW0521	6.80E+01	7.90E+01	1.36E+02	C10H16	1,7-Octadiene, 2-methyl-6-methylene-	Terpenoids	1686-30-2	984	-	-	3.24E+04	2.54E+04	3.39E+04	3.70E+04	2.94E+04	9.13E+03	1.62E+04	1.61E+04	1.57E+04	1.79E+04	2.60E+04	2.48E+04	-	-
114	D273	7.00E+01	5.70E+01	1.72E+02	C10H20O2	Butanoic acid, 2-methyl-, 2-methylbutyl ester	Ester	2445-78-5	1105	sweet, fruity, estery, berry, green, waxy, apple	7.50E-02	1.86E+04	1.79E+04	2.41E+04	3.64E+04	2.16E+04	3.99E+04	1.76E+04	1.90E+04	1.62E+04	1.32E+04	1.95E+04	1.53E+04	-	-
115	XMW1471	8.40E+01	4.20E+01	1.27E+02	C8H17N	1-ButanAmine, N-methyl-N-2-propenyl-	Amine	24209-62-9	856	-	-	2.92E+05	2.36E+05	2.85E+05	2.58E+05	2.91E+05	2.25E+05	4.64E+04	1.90E+04	2.28E+04	1.18E+05	8.89E+04	1.34E+05	-	-
116	KMW0267	1.05E+02	7.70E+01	1.36E+02	C8H8O2	Benzoic acid, methyl ester	Ester	93-58-3	1094	phenol, wintergreen, almond, floral, canga	5.20E-04	9.26E+03	9.15E+03	1.04E+04	1.13E+04	8.15E+03	1.30E+04	1.80E+04	1.84E+04	1.36E+04	1.05E+04	1.62E+04	1.40E+04	C20645	-
117	KMW0323	7.90E+01	1.08E+02	1.08E+02	C7H8O	Benzyl Alcohol	Alcohol	100-51-6	1036	floral, rose, phenol, balsamic	1.00E-01	1.04E+04	3.35E+04	3.29E+04	1.40E+04	1.37E+04	1.36E+04	9.84E+03	1.36E+04	1.28E+04	8.14E+03	9.25E+03	1.22E+04	C03485	-
118	KMW0446	6.90E+01	4.10E+01	1.52E+02	C10H16O	Citral	Terpenoids	5392-40-5	1273	sharp, lemon, sweet	1.00E-01	8.10E+03	1.32E+04	1.10E+04	8.26E+03	9.61E+03	9.77E+03	1.06E+04	1.47E+04	9.77E+03	7.68E+03	9.81E+03	1.19E+04	C01499	ko01110
119	XMW0602	7.10E+01	5.70E+01	1.84E+02	C13H28	Undecane, 5,7-dimethyl-	Hydrocarbons	17312-83-3	1190	-	-	1.13E+05	1.18E+05	1.23E+05	8.01E+04	1.11E+05	1.32E+05	8.00E+04	1.03E+05	6.79E+04	6.62E+04	1.01E+05	9.69E+04	-	-
120	XMW0238	8.50E+01	5.70E+01	1.84E+02	C13H28	Undecane, 4,4-dimethyl-	Hydrocarbons	17312-68-4	1229	-	-	4.74E+03	6.63E+03	6.08E+03	7.52E+03	6.18E+03	8.77E+03	5.73E+03	8.58E+03	4.49E+03	4.61E+03	5.84E+03	7.24E+03	-	-
121	KMW0459	4.10E+01	6.90E+01	1.52E+02	C10H16O	2,6-Octadienal, 3,7-dimethyl-, (E)-	Terpenoids	141-27-5	1270	citrus, lemon	2.80E-02	5.75E+03	1.10E+04	6.24E+03	6.21E+03	7.64E+03	7.00E+03	1.12E+04	9.14E+03	6.16E+03	5.86E+03	7.71E+03	9.26E+03	C01499	ko01110
122	KMW0199	4.10E+01	9.30E+01	1.36E+02	C10H16	.beta.-Myrcene	Terpenoids	123-35-3	991	musty, balsamic, spice	1.50E-02	6.17E+04	5.06E+04	5.30E+04	7.05E+04	7.29E+04	6.26E+04	5.84E+04	6.13E+04	6.14E+04	4.58E+04	5.15E+04	6.97E+04	C06074	ko00902,ko01110
123	XMW0103	9.70E+01	9.80E+01	9.80E+01	C5H6S	Thiophene, 3-methyl-	Heterocyclic compound	616-44-4	786	fatty, winey	5.00E+00	2.27E+04	2.03E+04	2.17E+04	2.18E+04	2.48E+04	1.48E+04	1.09E+04	6.99E+03	9.27E+03	1.48E+04	9.49E+03	1.42E+04	-	-
124	KMW0539	8.30E+01	5.50E+01	1.12E+02	C6H8O2	2(5H)-Furanone, 5-ethyl-	Heterocyclic compound	2407-43-4	966	spice	9.70E-03	1.11E+05	1.08E+05	1.01E+05	1.82E+05	1.28E+05	1.61E+05	1.05E+05	1.11E+05	1.10E+05	1.50E+05	2.29E+05	1.69E+05	-	-
125	XMW0714	9.40E+01	1.09E+02	1.09E+02	C6H7NO	3-Acetyl-1H-pyrroline	Heterocyclic compound	1072-82-8	1035	roasted	-	2.04E+04	1.73E+04	1.78E+04	2.31E+04	2.61E+04	2.72E+04	2.92E+04	2.16E+04	1.93E+04	1.65E+04	1.64E+04	2.40E+04	-	-
126	XMW0371	7.10E+01	5.70E+01	1.84E+02	C13H28	Nonane, 5-methyl-5-propyl-	Hydrocarbons	17312-75-3	1229	-	-	9.42E+03	1.37E+04	1.16E+04	7.63E+03	9.67E+03	9.72E+03	1.28E+04	1.46E+04	6.54E+03	7.73E+03	9.49E+03	1.23E+04	-	-
127	XMW0202	6.90E+01	4.10E+01	1.38E+02	C10H18	cis-2,6-Dimethyl-2,6-octadiene	Hydrocarbons	2492-22-0	985	-	-	1.01E+05	7.62E+04	8.29E+04	1.28E+05	1.34E+05	1.34E+05	1.14E+05	1.18E+05	1.15E+05	8.40E+04	9.40E+04	1.30E+05	-	-
128	XMW0243	5.70E+01	7.10E+01	1.84E+02	C13H28	Undecane, 2,5-dimethyl-	Hydrocarbons	17301-22-3	1210	-	-	2.01E+04	2.83E+04	2.30E+04	3.19E+04	2.72E+04	3.44E+04	3.29E+04	3.00E+04	1.65E+04	2.30E+04	3.11E+04	3.74E+04	-	-
129	KMW0456	7.00E+01	5.50E+01	1.58E+02	C10H22O	1-Decanol	Alcohol	112-30-1	1272	fatty, waxy, floral, orange, sweet, watery	2.30E-02	1.10E+04	1.51E+04	1.38E+04	1.00E+04	1.19E+04	1.17E+04	1.69E+04	1.85E+04	1.14E+04	8.55E+03	1.23E+04	1.44E+04	C01633	-
130	XMW0675	1.21E+02	9.10E+01	1.50E+02	C10H14O	2,6,6-Trimethylcyclohexa-1,4-dienecarbAldehyde	Aldehyde	162376-82-1	1109	-	-	8.37E+03	9.06E+03	9.00E+03	8.90E+03	5.05E+03	9.81E+03	1.38E+04	1.45E+04	1.17E+04	1.39E+04	1.57E+04	9.15E+03	-	-
131	KMW0173	5.70E+01	7.20E+01	1.28E+02	C8H16O	1-Octen-3-ol	Alcohol	3391-86-4	982	fatty, fruity, grassy, mushroom, perfumy, sweet	1.00E-03	2.94E+05	2.71E+05	3.12E+05	2.90E+05	2.24E+05	2.46E+05	5.91E+04	5.52E+04	4.73E+04	1.29E+05	2.17E+05	1.60E+05	-	-
132	XMW0434	6.70E+01	8.20E+01	1.42E+02	C8H14O2	4-Hexen-1-ol, acetate	Alcohol	72237-36-6	1020	-	1.00E-01	3.81E+04	3.49E+04	3.35E+04	3.73E+04	3.43E+04	2.74E+04	2.46E+04	3.02E+04	2.83E+04	2.30E+04	1.92E+04	3.27E+04	-	-
133	KMW0207	9.50E+01	9.60E+01	1.28E+02	C6H8OS	2-Furanmethanethiol, 5-methyl-	Heterocyclic compound	59303-05-8	995	sulfury, roasted, coffee	5.00E-05	4.17E+04	3.47E+04	2.94E+04	3.98E+04	4.97E+04	5.21E+04	5.45E+04	5.53E+04	5.05E+04	3.24E+04	3.43E+04	5.29E+04	-	-
134	XMW0265	5.70E+01	7.10E+01	2.40E+02	C17H36	Tetradecane, 2,6,10-trimethyl-	Hydrocarbons	14905-56-7	1539	-	-	2.40E+04	3.00E+04	3.21E+04	1.47E+04	1.15E+04	1.76E+04	3.55E+04	2.89E+04	3.14E+04	2.26E+04	2.35E+04	2.24E+04	-	-
135	NMW0768	5.60E+01	4.30E+01	9.91E+01	C6H13N	CyclohexylAmine	Amine	108-91-8	863	-	9.83E+00	1.12E+06	1.20E+06	1.28E+06	1.25E+06	1.10E+06	9.30E+05	3.69E+05	1.67E+05	3.15E+05	6.77E+05	6.39E+05	6.28E+05	C00571	-
136	XMW0019	1.21E+02	1.36E+02	1.36E+02	C8H8O2	Acetophenone, 4'-hydroxy-	Ketone	99-93-4	1455	mild, sweet, hawthorn, balsamic, mimosa	5.50E+00	4.55E+05	2.60E+05	3.98E+05	1.27E+06	1.12E+06	1.36E+06	3.31E+04	3.59E+04	4.67E+04	4.44E+05	4.65E+05	4.82E+05	C10700	ko01100
137	WMW0095	1.09E+02	6.90E+01	1.96E+02	C13H24O	5,9-Undecadien-2-ol, 6,10-dimethyl-	Alcohol	53837-34-6	1459	-	-	1.54E+05	9.54E+04	1.29E+05	4.32E+05	3.66E+05	4.72E+05	1.92E+04	1.86E+04	2.60E+04	1.47E+05	1.53E+05	1.61E+05	-	-
138	NMW0766	5.50E+01	5.60E+01	1.28E+02	C7H12O2	2-Propenoic acid, butyl ester	Ester	141-32-2	861	-	2.90E-03	4.50E+06	4.83E+06	4.48E+06	5.12E+06	4.63E+06	4.78E+06	1.16E+06	6.56E+05	1.03E+06	2.65E+06	2.43E+06	2.77E+06	-	-
139	KMW0451	1.12E+02	1.13E+02	1.43E+02	C6H9NOS	5-Thiazoleethanol, 4-methyl-	Heterocyclic compound	137-00-8	1278	fatty, cooked, beefy, juice	1.00E-01	4.03E+03	5.68E+03	4.41E+03	5.07E+03	4.30E+03	4.58E+03	4.87E+03	6.11E+03	4.00E+03	4.25E+03	4.93E+03	4.58E+03	C04294	ko00730,ko01100,ko01240
140	WMW0120	8.50E+01	7.10E+01	2.54E+02	C9H19I	Nonane, 1-iodo-	Halogenated hydrocarbons	4282-42-2	1342	-	-	4.82E+03	6.02E+03	5.20E+03	4.95E+03	5.08E+03	4.31E+03	6.74E+03	7.32E+03	6.21E+03	4.33E+03	4.71E+03	5.07E+03	-	-
141	XMW0637	7.00E+01	4.20E+01	1.12E+02	C7H12O	Cyclobutanone, 2,2,3-trimethyl-	Ketone	1449-49-6	847	-	-	1.85E+06	2.05E+06	1.90E+06	2.14E+06	1.91E+06	2.00E+06	3.14E+05	2.00E+05	1.75E+05	1.14E+06	1.11E+06	9.67E+05	-	-
142	D309	5.60E+01	9.90E+01	1.42E+02	C8H14O2	Ethyl 2-hexenoate, trans-	Ester	27829-72-7	1049	green, fruity, tropical, juicy, papaya, quince, winey, rummy, orange, vegetable	1.40E-01	5.17E+03	6.89E+03	6.14E+03	7.37E+03	7.78E+03	8.31E+03	4.96E+03	8.04E+03	4.92E+03	5.97E+03	7.10E+03	7.19E+03	-	-
143	KMW0278	1.11E+02	1.26E+02	1.26E+02	C6H6OS	Ethanone, 1-(2-thienyl)-	Heterocyclic compound	88-15-3	1092	sulfury, nutty, hazelnut, walnut	1.00E-03	1.19E+04	1.12E+04	1.08E+04	1.62E+04	1.29E+04	1.80E+04	2.38E+04	2.32E+04	2.15E+04	1.91E+04	2.40E+04	2.05E+04	-	-
144	KMW0210	1.61E+02	1.05E+02	2.04E+02	C15H24	1H-Cyclopenta[1,3]cyclopropa[1,2]benzene, octahydro-7-methyl-3-methylene-4-(1-methylethyl)-, [3aS-(3a.alpha.,3b.beta.,4.beta.,7.alpha.,7aS*)]-	Terpenoids	13744-15-5	1390	citrus, fruity, radish	-	8.13E+03	4.25E+03	8.02E+03	1.55E+04	1.46E+04	1.58E+04	6.55E+03	7.01E+03	5.61E+03	8.92E+03	9.65E+03	1.13E+04	C09648	-
145	XMW0925	9.30E+01	1.08E+02	1.50E+02	C10H14O	Camphenone, 6-	Ketone	55659-42-2	1114	-	-	7.08E+04	6.46E+04	7.01E+04	1.04E+05	8.30E+04	9.78E+04	1.44E+05	1.46E+05	1.21E+05	1.10E+05	1.41E+05	1.16E+05	-	-
146	XMW0109	1.40E+02	7.10E+01	1.84E+02	C13H28	Dodecane, 4-methyl-	Hydrocarbons	6117-97-1	1259	-	-	1.48E+04	8.46E+03	1.01E+04	1.85E+04	1.64E+04	1.39E+04	2.57E+04	1.80E+04	2.38E+04	1.91E+04	1.48E+04	1.55E+04	-	-
147	XMW0196	1.12E+02	7.10E+01	1.56E+02	C11H24	Decane, 4-methyl-	Hydrocarbons	2847-72-5	1060	pungent	-	8.24E+03	1.05E+04	1.02E+04	1.03E+04	1.03E+04	1.54E+04	1.01E+04	1.00E+04	8.23E+03	7.39E+03	9.87E+03	9.66E+03	-	-
148	WMW0092	4.40E+01	5.80E+01	1.43E+02	C9H21N	1-OctanAmine,N-methyl-	Amine	2439-54-5	1088	-	-	1.20E+04	1.26E+04	1.05E+04	1.68E+04	1.51E+04	1.98E+04	1.89E+04	2.04E+04	2.04E+04	2.22E+04	1.65E+04	2.16E+04	-	-
149	XMW0483	9.50E+01	9.40E+01	9.50E+01	C5H5NO	1H-Pyrrole-2-carboxAldehyde	Heterocyclic compound	1003-29-8	1012	musty, beefy, coffee	6.50E+01	1.64E+04	1.30E+04	1.43E+04	4.23E+03	5.47E+03	9.58E+03	1.06E+04	1.20E+04	1.19E+04	8.29E+03	1.04E+04	1.13E+04	-	-
150	XMW0422	5.70E+01	7.10E+01	1.98E+02	C14H30	3,5-Dimethyldodecane	Hydrocarbons	107770-99-0	1285	-	-	5.46E+03	6.24E+03	6.55E+03	5.74E+03	5.17E+03	5.32E+03	6.38E+03	9.29E+03	5.86E+03	4.50E+03	4.51E+03	6.04E+03	-	-
151	XMW0552	1.89E+02	2.04E+02	2.04E+02	C13H16O2	2,2'-Isopropylidenebis(5-methylfuran)	Heterocyclic compound	59212-75-8	1458	-	-	5.15E+04	3.05E+04	4.52E+04	1.17E+05	1.40E+05	1.49E+05	7.97E+03	7.53E+03	1.90E+04	5.31E+04	4.11E+04	5.89E+04	-	-
152	XMW0242	5.70E+01	7.10E+01	1.84E+02	C13H28	Undecane, 3,9-dimethyl-	Hydrocarbons	17301-31-4	1185	-	-	1.63E+05	1.66E+05	1.77E+05	1.71E+05	1.58E+05	1.87E+05	8.79E+04	1.44E+05	1.13E+05	1.26E+05	1.51E+05	1.81E+05	-	-
153	XMW0294	4.10E+01	5.50E+01	1.68E+02	C11H20O	10-Undecenal	Aldehyde	112-45-8	1297	waxy, aldehydic, rose, mandarin, citrus, soapy, fatty	3.50E-03	1.25E+04	7.39E+03	1.07E+04	1.37E+04	7.85E+03	1.34E+04	8.36E+03	8.77E+03	7.28E+03	5.89E+03	8.16E+03	8.80E+03	-	-
154	D341	8.10E+01	4.10E+01	2.04E+02	C15H24	Naphthalene, decahydro-1,6-bis(methylene)-4-(1-methylethyl)-, (4.alpha.,4a.alpha.,8a.alpha.)-	Terpenoids	30021-46-6	1459	-	-	9.37E+04	5.30E+04	7.55E+04	2.80E+05	2.44E+05	3.04E+05	4.48E+03	5.87E+03	2.36E+04	9.18E+04	6.65E+04	1.06E+05	-	-
155	KMW0259	9.30E+01	9.10E+01	1.36E+02	C10H16	.gamma.-Terpinene	Terpenoids	99-85-4	1060	oily, smoky	2.10E+00	7.57E+03	5.47E+03	5.25E+03	9.51E+03	8.45E+03	8.21E+03	5.61E+03	5.34E+03	4.40E+03	4.61E+03	4.96E+03	6.94E+03	C09900	-
156	XMW1212	9.50E+01	1.12E+02	1.40E+02	C7H8O3	2-Furancarboxylic acid, ethyl ester	Heterocyclic compound	614-99-3	1047	ethyl, benzoate, fruity, floral	1.60E+01	6.43E+03	5.07E+03	5.26E+03	9.27E+03	9.11E+03	7.94E+03	6.09E+03	5.55E+03	5.61E+03	5.81E+03	1.01E+04	9.37E+03	-	-
157	NMW0175	1.35E+02	1.07E+02	1.64E+02	C11H16O	Phenol, 4-(1,1-dimethylpropyl)-	Phenol	80-46-6	1400	-	8.00E-01	1.22E+04	6.33E+03	8.97E+03	2.96E+04	1.88E+04	3.04E+04	0.00E+00	0.00E+00	0.00E+00	1.30E+04	1.35E+04	1.28E+04	-	-
158	KMW0488	5.70E+01	7.10E+01	1.84E+02	C13H28	Tridecane	Hydrocarbons	629-50-5	1300	alkane	4.20E-02	6.67E+04	4.22E+04	5.61E+04	7.62E+04	4.77E+04	7.45E+04	0.00E+00	0.00E+00	0.00E+00	3.44E+04	3.67E+04	3.42E+04	C13834	-
159	XMW0213	7.00E+01	7.10E+01	1.86E+02	C11H22O2	Isopentyl hexanoate	Ester	2198-61-0	1250	fruity, banana, apple, pineapple, green	3.20E-01	0.00E+00	0.00E+00	0.00E+00	1.27E+05	1.08E+05	1.32E+05	1.92E+05	1.76E+05	1.70E+05	1.36E+05	1.52E+05	1.56E+05	-	-
160	XMW1260	1.23E+02	9.30E+01	1.96E+02	C13H24O	1-Cyclohexene-1-propanol, .alpha.,2,6,6-tetramethyl-	Alcohol	3293-47-8	1452	woody, floral, amber	-	3.96E+04	2.56E+04	3.36E+04	1.22E+05	1.04E+05	1.31E+05	0.00E+00	0.00E+00	0.00E+00	3.89E+04	4.21E+04	4.55E+04	-	-
161	NMW0101	1.21E+02	1.36E+02	1.68E+02	C10H16O2	Ascaridole	Terpenoids	512-85-6	1244	-	-	0.00E+00	0.00E+00	0.00E+00	2.76E+04	2.31E+04	2.95E+04	4.32E+04	3.90E+04	3.82E+04	2.91E+04	3.28E+04	3.46E+04	C09836	-
162	D266	8.30E+01	5.50E+01	1.82E+02	C13H26	1-Tridecene	Hydrocarbons	2437-56-1	1292	-	-	5.60E+03	4.77E+03	5.76E+03	1.27E+04	4.18E+03	1.31E+04	0.00E+00	0.00E+00	0.00E+00	5.67E+03	4.71E+03	4.82E+03	-	-
163	XMW0580	5.70E+01	7.10E+01	2.12E+02	C15H32	Dodecane, 2,6,10-trimethyl-	Hydrocarbons	3891-98-3	1366	-	-	8.86E+03	9.28E+03	9.38E+03	8.60E+03	5.13E+03	8.30E+03	0.00E+00	0.00E+00	0.00E+00	6.34E+03	5.70E+03	7.39E+03	-	-
164	KMW0271	1.08E+02	1.07E+02	1.08E+02	C7H8O	Phenol, 3-methyl-	Phenol	108-39-4	1075	smoky, petroleum	3.80E-01	0.00E+00	0.00E+00	0.00E+00	2.44E+04	2.01E+04	2.18E+04	7.40E+03	4.66E+03	7.61E+03	5.20E+03	6.98E+03	6.59E+03	C01467	-
165	XMW0199	7.10E+01	5.70E+01	2.40E+02	C17H36	Hexadecane, 4-methyl-	Hydrocarbons	25117-26-4	1659	-	-	3.84E+04	2.67E+04	2.80E+04	1.49E+04	1.02E+04	1.37E+04	0.00E+00	0.00E+00	0.00E+00	9.54E+03	1.10E+04	1.29E+04	-	-
166	XMW0296	1.12E+02	7.00E+01	1.72E+02	C10H20O2	Acetic acid, octyl ester	Ester	112-14-1	1210	green, earthy, mushroom, herbal, waxy	1.40E-01	0.00E+00	0.00E+00	0.00E+00	9.81E+03	7.24E+03	1.10E+04	5.99E+03	7.08E+03	5.35E+03	5.64E+03	7.15E+03	7.73E+03	-	-
167	XMW0549	1.08E+02	9.10E+01	2.04E+02	C15H24	(1S,4aR,7R)-1,4a-Dimethyl-7-(prop-1-en-2-yl)-1,2,3,4,4a,5,6,7-octahydronaphthalene	Terpenoids	52026-55-8	1447	-	-	0.00E+00	0.00E+00	0.00E+00	1.20E+04	1.17E+04	1.24E+04	1.18E+04	9.99E+03	7.10E+03	7.49E+03	1.17E+04	1.16E+04	-	-
168	NMW0025	9.40E+01	4.30E+01	1.36E+02	C8H8O2	Acetic acid, phenyl ester	Ester	122-79-2	1067	phenol, medicinal, animalic, resinous, castoreum, woody, smoky, burnt	2.00E-01	5.93E+03	7.69E+03	5.10E+03	6.86E+03	8.85E+03	9.08E+03	7.64E+03	8.12E+03	6.56E+03	6.17E+03	6.60E+03	9.68E+03	C15583	-
169	XMW0997	8.30E+01	5.50E+01	2.36E+02	C15H24O2	Bornyl tiglate	Ester	101223-92-1	1615	-	-	2.60E+04	1.84E+04	1.99E+04	1.49E+04	8.14E+03	1.44E+04	0.00E+00	0.00E+00	0.00E+00	8.98E+03	9.48E+03	9.32E+03	-	-
170	KMW0112	9.10E+01	1.06E+02	1.06E+02	C8H10	o-Xylene	Aromatics	95-47-6	888	geranium	7.00E+00	2.49E+04	2.59E+04	3.17E+04	8.93E+04	7.99E+04	9.50E+04	0.00E+00	0.00E+00	0.00E+00	2.02E+04	2.13E+04	2.19E+04	C07212	ko01100
171	NMW0124	1.26E+02	4.10E+01	1.68E+02	C10H16O2	2-Cyclohexen-1-one, 2-hydroxy-3-methyl-6-(1-methylethyl)-	Terpenoids	490-03-9	1302	minty, buchu, leafy, black currant, bud, phenol, corn mint, menthol, herbal, woody	-	4.77E+03	4.37E+03	4.39E+03	4.03E+03	4.10E+03	4.19E+03	0.00E+00	0.00E+00	0.00E+00	4.30E+03	4.34E+03	4.66E+03	C09854	-
172	KMW0115	1.04E+02	1.03E+02	1.04E+02	C8H8	Styrene	Aromatics	100-42-5	893	penetrating, balsamic, gasoline	3.60E-03	3.13E+04	3.36E+04	3.81E+04	1.74E+04	1.93E+04	1.97E+04	0.00E+00	0.00E+00	0.00E+00	6.88E+03	7.41E+03	7.53E+03	C19506	-
173	WMW0194	1.10E+02	8.10E+01	1.52E+02	C10H16O	Thujone	Terpenoids	546-80-5	1103	cedar leaf	3.60E-01	0.00E+00	0.00E+00	0.00E+00	5.01E+04	4.38E+04	5.12E+04	9.61E+04	7.91E+04	7.23E+04	7.48E+04	6.74E+04	7.24E+04	C09906	-
174	XMW0264	1.61E+02	1.05E+02	2.04E+02	C15H24	Bicyclo[4.4.0]dec-1-ene, 2-isopropyl-5-methyl-9-methylene-	Terpenoids	150320-52-8	1507	-	-	1.23E+04	6.00E+03	8.92E+03	1.24E+05	1.10E+05	1.25E+05	0.00E+00	0.00E+00	0.00E+00	1.04E+04	9.54E+03	9.55E+03	-	-
175	NMW0188	1.47E+02	1.48E+02	1.48E+02	C9H8O2	2-Propenoic Acid, 3-phenyl-	Acid	621-82-9	1435	balsamic, sweet, storax	-	7.31E+05	4.75E+05	6.51E+05	1.93E+06	1.72E+06	1.93E+06	0.00E+00	0.00E+00	0.00E+00	8.20E+05	8.88E+05	9.10E+05	C00423	ko00130,ko00360,ko00940,ko00996,ko00999,ko01100,ko01110
176	XMW0260	5.70E+01	7.10E+01	2.40E+02	C17H36	Hexadecane, 2-methyl-	Hydrocarbons	1560-92-5	1664	-	-	5.21E+04	3.32E+04	3.91E+04	2.13E+04	1.45E+04	2.20E+04	0.00E+00	0.00E+00	0.00E+00	1.35E+04	1.48E+04	1.50E+04	-	-
177	KMW0574	1.31E+02	1.03E+02	1.76E+02	C11H12O2	2-Propenoic acid, 3-phenyl-, ethyl ester	Ester	103-36-6	1464	sweet, balsamic, fruity, spicy, powdery, berry, plum	1.65E-01	1.21E+04	8.28E+03	9.04E+03	2.76E+04	2.40E+04	3.01E+04	0.00E+00	0.00E+00	0.00E+00	9.57E+03	1.02E+04	1.08E+04	C06359	-
178	D338	1.19E+02	2.04E+02	2.04E+02	C15H24	1-methyl-4-(1,2,2-trimethylcyclopentyl)cyclohexa-1,3-diene	Terpenoids	29621-78-1	1509	-	-	7.22E+03	6.56E+03	6.69E+03	2.19E+04	2.18E+04	2.58E+04	0.00E+00	0.00E+00	0.00E+00	8.33E+03	9.20E+03	9.40E+03	-	-
179	NMW0206	9.10E+01	1.05E+02	2.04E+02	C15H24	(1R,9R,E)-4,11,11-Trimethyl-8-methylenebicyclo[7.2.0]undec-4-ene	Terpenoids	68832-35-9	1466	-	-	2.56E+05	1.69E+05	2.21E+05	6.05E+05	5.28E+05	8.36E+05	0.00E+00	0.00E+00	0.00E+00	2.53E+05	2.26E+05	2.26E+05	-	-
180	XMW1268	9.90E+01	7.10E+01	1.44E+02	C6H8O4	2-Furancarboxylic acid, tetrahydro-3-methyl-5-oxo-	Heterocyclic compound	22073-04-7	1304	-	-	5.62E+03	5.06E+03	5.29E+03	5.65E+03	4.74E+03	5.43E+03	0.00E+00	0.00E+00	0.00E+00	5.50E+03	4.98E+03	4.85E+03	-	-
181	KMW0548	2.04E+02	1.61E+02	2.04E+02	C15H24	[1aR-(1a.alpha.,4.alpha.,4a.beta.,7b.alpha.)]-1a,2,3,4,4a,5,6,7b-octahydro-1,1,4,7-tetramethyl-1H-Cycloprop[e]azulene	Terpenoids	489-40-7	1409	woody, balsamic	-	2.17E+05	1.36E+05	1.86E+05	6.16E+05	5.56E+05	6.13E+05	0.00E+00	0.00E+00	0.00E+00	2.74E+05	3.02E+05	3.13E+05	-	-
182	XMW1490	1.62E+02	1.61E+02	1.62E+02	C10H10O2	3-MethoxycinnamAldehyde	Aldehyde	56578-36-0	1451	-	-	1.62E+04	1.09E+04	1.57E+04	4.17E+04	3.58E+04	4.47E+04	0.00E+00	0.00E+00	0.00E+00	1.34E+04	1.47E+04	1.57E+04	-	-
183	D317	1.21E+02	1.08E+02	2.08E+02	C14H24O	2-Buten-1-ol, 2-ethyl-4-(2,2,3-trimethyl-3-cyclopenten-1-yl)-	Alcohol	28219-61-6	1559	woody, sandalwood, greasy, oily, waxy	-	6.35E+03	6.18E+03	5.67E+03	1.88E+04	1.53E+04	2.15E+04	0.00E+00	0.00E+00	0.00E+00	6.05E+03	7.05E+03	7.14E+03	-	-
184	XMW0636	8.50E+01	7.10E+01	2.68E+02	C10H21I	1-iodo-Decane	Halogenated hydrocarbons	2050-77-3	1433	-	-	5.44E+03	4.06E+03	4.00E+03	4.52E+03	4.09E+03	4.75E+03	0.00E+00	0.00E+00	0.00E+00	5.03E+03	4.28E+03	5.06E+03	-	-
185	KMW0623	1.21E+02	9.30E+01	2.04E+02	C15H24	1,5-Cyclodecadiene, 1,5-dimethyl-8-(1-methylethylidene)-, (E,E)-	Terpenoids	15423-57-1	1557	woody, earthy, spicy	-	6.35E+03	6.34E+03	6.07E+03	1.88E+04	1.53E+04	2.15E+04	0.00E+00	0.00E+00	0.00E+00	5.84E+03	6.81E+03	6.95E+03	C09672	ko00909
186	KMW0150	1.05E+02	1.20E+02	1.20E+02	C9H12	Benzene, 1,2,4-trimethyl-	Aromatics	95-63-6	990	plastic	2.60E-01	1.55E+04	1.37E+04	1.82E+04	5.90E+04	4.85E+04	6.00E+04	0.00E+00	0.00E+00	0.00E+00	1.36E+04	1.48E+04	1.66E+04	C14533	-
187	KMW0234	1.19E+02	1.34E+02	1.34E+02	C10H14	p-Cymene	Aromatics	99-87-6	1027	woody, citrus	1.14E-02	2.77E+04	2.29E+04	2.44E+04	4.82E+04	4.72E+04	5.19E+04	0.00E+00	0.00E+00	0.00E+00	2.54E+04	2.08E+04	2.20E+04	C06575	ko01100
188	KMW0598	5.70E+01	4.10E+01	1.98E+02	C13H26O	Tridecanal	Aldehyde	10486-19-8	1513	fresh, clean, aldehydic, soapy, citrus, petal, waxy, grapefruit, peel	7.00E-02	3.21E+05	1.90E+05	2.66E+05	2.09E+05	1.80E+05	2.26E+05	0.00E+00	0.00E+00	0.00E+00	1.24E+05	1.47E+05	1.53E+05	-	-
189	XMW0701	1.45E+02	1.31E+02	1.60E+02	C10H12N2	1H-Pyrrolo[2,3-b]pyridine, 2-(1-methylethyl)-	Heterocyclic compound	27257-18-7	1392	-	-	0.00E+00	0.00E+00	0.00E+00	5.54E+03	4.90E+03	5.49E+03	4.44E+03	4.72E+03	4.31E+03	4.09E+03	4.30E+03	5.04E+03	-	-
190	XMW0592	7.10E+01	4.30E+01	2.26E+02	C16H34	Pentadecane, 4-methyl-	Hydrocarbons	2801-87-8	1556	-	-	1.54E+04	1.25E+04	1.30E+04	7.90E+03	6.12E+03	9.05E+03	0.00E+00	0.00E+00	0.00E+00	5.50E+03	6.68E+03	5.58E+03	-	-
191	XMW0856	1.05E+02	7.70E+01	1.64E+02	C10H12O2	1-Butanone, 2-hydroxy-1-phenyl-	Ketone	16183-46-3	1390	-	-	0.00E+00	0.00E+00	0.00E+00	4.37E+04	3.86E+04	4.75E+04	2.51E+04	2.72E+04	2.08E+04	3.13E+04	3.55E+04	3.93E+04	-	-
192	WMW0007	1.07E+02	9.30E+01	2.04E+02	C15H24	[1S-(1.alpha.,7.alpha.,8a.beta.)]-1,2,3,5,6,7,8,8a-octahydro-1,4-dimethyl-7-(1-methylethenyl)-Azulene	Terpenoids	3691-11-0	1505	-	-	9.08E+03	8.34E+03	9.08E+03	3.21E+04	2.99E+04	3.75E+04	0.00E+00	0.00E+00	0.00E+00	1.15E+04	1.38E+04	1.45E+04	C20174	-
193	XMW0629	2.04E+02	1.89E+02	2.04E+02	C15H24	3H-3a,7-Methanoazulene, 2,4,5,6,7,8-hexahydro-1,4,9,9-tetramethyl-, [3aR-(3a.alpha.,4.beta.,7.alpha.)]-	Terpenoids	2387-78-2	1399	-	-	4.55E+03	4.24E+03	5.86E+03	7.92E+03	7.74E+03	7.01E+03	0.00E+00	0.00E+00	0.00E+00	1.08E+04	1.02E+04	8.56E+03	C17505	-
194	XMW1439	9.10E+01	1.19E+02	1.65E+02	C9H11NO2	Benzene, (1-nitropropyl)-	Aromatics	5279-14-1	1310	-	-	0.00E+00	0.00E+00	0.00E+00	1.27E+04	1.24E+04	1.37E+04	9.92E+03	9.59E+03	8.31E+03	9.44E+03	1.12E+04	1.19E+04	-	-
195	KMW0101	7.40E+01	5.70E+01	1.02E+02	C5H10O2	Butanoic Acid, 2-methyl-	Acid	116-53-0	861	pungent, acid, roquefort, cheese	5.90E+00	1.21E+04	1.34E+04	1.26E+04	1.12E+04	1.29E+04	1.00E+04	0.00E+00	0.00E+00	0.00E+00	4.76E+03	6.03E+03	5.31E+03	C18319	-
196	w10	5.80E+01	7.10E+01	1.98E+02	C13H26O	2-Undecanone, 6,10-dimethyl-	Ketone	1604-34-8	1408	dry, musty	-	1.09E+04	7.92E+03	8.93E+03	6.86E+03	6.91E+03	7.46E+03	0.00E+00	0.00E+00	0.00E+00	5.25E+03	6.70E+03	6.17E+03	-	-
197	NMW0215	7.10E+01	1.35E+02	1.81E+02	C5H11NS3	N,N-Dimethyl-1,2,3-trithian-5-Amine	Heterocyclic compound	31895-21-3	1491	-	-	4.59E+04	6.26E+04	5.77E+04	3.29E+04	3.65E+04	3.71E+04	0.00E+00	0.00E+00	0.00E+00	6.42E+04	5.39E+04	6.88E+04	-	-
198	KMW0638	6.90E+01	4.10E+01	2.38E+02	C15H26O2	Geranyl isovalerate	Ester	109-20-6	1606	green, fruity, apple, blueberry, pineapple	-	3.02E+04	1.92E+04	2.02E+04	1.41E+04	7.44E+03	1.36E+04	0.00E+00	0.00E+00	0.00E+00	8.51E+03	1.10E+04	9.13E+03	-	-
199	D244	1.61E+02	1.05E+02	2.22E+02	C15H26O	(3S,3aR,3bR,4S,7R,7aR)-4-Isopropyl-3,7-dimethyloctahydro-1H-cyclopenta[1,3]cyclopropa[1,2]benzen-3-ol	Terpenoids	23445-02-5	1515	spicy, minty	-	4.89E+04	6.00E+03	8.92E+03	1.24E+05	1.12E+05	1.56E+05	0.00E+00	0.00E+00	0.00E+00	3.77E+04	4.83E+04	3.91E+04	-	-
200	NMW0171	7.70E+01	1.07E+02	1.52E+02	C8H8O3	Acetic Acid, phenoxy-	Acid	122-59-8	1389	sour, sweet	-	0.00E+00	0.00E+00	0.00E+00	1.93E+04	1.63E+04	2.08E+04	1.17E+04	1.15E+04	9.50E+03	1.36E+04	1.70E+04	1.80E+04	C02181	-
201	XMW1392	9.10E+01	1.05E+02	1.48E+02	C11H16	2-Methyl-7-exo-vinylbicyclo[4.2.0]oct-1(2)-ene	Hydrocarbons	107914-89-6	1112	-	-	0.00E+00	0.00E+00	0.00E+00	1.23E+04	1.11E+04	1.38E+04	2.14E+04	2.24E+04	1.78E+04	1.66E+04	2.15E+04	1.76E+04	-	-
202	KMW0096	6.00E+01	4.30E+01	1.02E+02	C5H10O2	Butanoic Acid, 3-methyl-	Acid	503-74-2	850	sour, stinky, feet, sweaty, cheese, tropical	6.00E-02	9.04E+03	1.24E+04	1.13E+04	1.26E+04	1.13E+04	8.90E+03	0.00E+00	0.00E+00	0.00E+00	5.47E+03	4.50E+03	4.16E+03	C08262	ko01110
203	XMW0639	7.90E+01	9.10E+01	2.02E+02	C15H22	1,4-Methanobenzocyclodecene, 1,2,3,4,4a,5,8,9,12,12a-decahydro-	Terpenoids	74708-73-9	1567	-	-	1.48E+04	1.09E+04	1.20E+04	3.17E+04	2.17E+04	2.97E+04	0.00E+00	0.00E+00	0.00E+00	9.86E+03	1.33E+04	1.14E+04	-	-
204	KMW0619	6.90E+01	7.10E+01	2.24E+02	C14H24O2	Butanoic acid, 3,7-dimethyl-2,6-octadienyl ester, (E)-	Ester	106-29-6	1562	sweet, fruity, rose, waxy, raspberry, tropical	-	1.69E+04	1.24E+04	1.38E+04	7.29E+03	7.01E+03	1.13E+04	0.00E+00	0.00E+00	0.00E+00	7.01E+03	7.42E+03	9.28E+03	-	-
205	XMW0285	1.21E+02	1.22E+02	1.22E+02	C7H6O2	BenzAldehyde, 4-hydroxy-	Aldehyde	123-08-0	1364	sweet, nutty, almond, balsamic, woody	1.10E+01	0.00E+00	0.00E+00	0.00E+00	5.03E+04	4.14E+04	5.26E+04	1.59E+04	1.65E+04	1.11E+04	2.75E+04	3.54E+04	3.81E+04	C00633	ko01100
206	NMW0088	5.50E+01	7.00E+01	1.84E+02	C11H20O2	2-Ethylhexyl acrylate	Ester	103-11-7	1220	-	5.50E-01	0.00E+00	0.00E+00	0.00E+00	1.33E+04	6.62E+03	1.84E+04	6.33E+03	7.10E+03	5.24E+03	5.87E+03	8.41E+03	8.17E+03	C19420	-
207	D240	5.70E+01	4.10E+01	1.72E+02	C10H20O2	Propanoic acid, 2,2-dimethyl-, pentyl ester	Ester	2313-68-0	1063	-	-	9.03E+03	1.49E+04	1.12E+04	1.12E+04	1.14E+04	1.40E+04	1.17E+04	1.58E+04	9.35E+03	1.07E+04	1.57E+04	1.43E+04	-	-
208	XMW0101	1.01E+02	7.00E+01	1.30E+02	C7H14O2	1-Ethylpropyl acetate	Ester	620-11-1	793	-	9.00E-03	0.00E+00	0.00E+00	0.00E+00	8.89E+03	6.51E+03	4.83E+03	1.23E+04	1.01E+04	1.07E+04	1.52E+04	1.04E+04	1.19E+04	-	-
209	XMW0151	1.61E+02	2.04E+02	2.04E+02	C15H24	Epizonarene	Terpenoids	41702-63-0	1501	-	-	1.46E+04	8.11E+03	1.18E+04	3.61E+04	3.51E+04	4.23E+04	0.00E+00	0.00E+00	0.00E+00	1.93E+04	1.27E+04	1.36E+04	-	-
210	w45	5.50E+01	4.10E+01	1.96E+02	C14H28	2-Tetradecene, (E)-	Hydrocarbons	35953-54-9	1406	-	-	3.11E+04	2.10E+04	2.90E+04	0.00E+00	0.00E+00	0.00E+00	1.00E+04	1.14E+04	9.61E+03	9.56E+03	1.53E+04	1.49E+04	-	-
211	XMW1255	1.27E+02	1.45E+02	2.14E+02	C13H26O2	Octanoic acid, 2-pentyl ester	Ester	55193-30-1	1417	-	-	7.36E+03	5.02E+03	6.47E+03	2.20E+04	1.96E+04	2.12E+04	0.00E+00	0.00E+00	0.00E+00	7.58E+03	7.17E+03	1.10E+04	-	-
212	XMW0228	8.30E+01	7.00E+01	1.26E+02	C8H14O	Cyclohexanol, 1-ethenyl-	Alcohol	1940-19-8	1020	-	-	0.00E+00	0.00E+00	0.00E+00	5.38E+03	5.73E+03	4.39E+03	8.42E+03	7.53E+03	6.27E+03	4.39E+03	4.27E+03	6.54E+03	-	-
213	XMW0766	8.10E+01	6.70E+01	1.52E+02	C10H16O	Cyclohexanone, 5-methyl-2-(1-methylethylidene)-	Terpenoids	15932-80-6	1212	minty	-	2.26E+04	1.85E+04	1.73E+04	8.48E+03	8.92E+03	8.77E+03	0.00E+00	0.00E+00	0.00E+00	4.88E+03	7.97E+03	8.04E+03	-	-
214	WMW0043	6.90E+01	4.10E+01	2.22E+02	C15H26O	d-Nerolidol	Terpenoids	142-50-7	1544	mild, floral	-	2.06E+04	1.44E+04	1.75E+04	7.29E+03	7.66E+03	1.13E+04	0.00E+00	0.00E+00	0.00E+00	8.01E+03	8.29E+03	8.62E+03	-	-
215	XMW1247	1.05E+02	1.61E+02	1.76E+02	C13H20	Cyclohexene, 6-(2-butenylidene)-1,5,5-trimethyl-, (E,Z)-	Hydrocarbons	71186-24-8	1336	-	-	5.92E+03	4.38E+03	6.97E+03	1.35E+04	8.85E+03	1.30E+04	0.00E+00	0.00E+00	0.00E+00	4.53E+03	4.84E+03	5.24E+03	-	-
216	NMW0163	1.23E+02	9.50E+01	1.38E+02	C8H10O2	p-Hydroxyphenyl methyl carbinol	Alcohol	2380-91-8	1374	-	-	0.00E+00	0.00E+00	0.00E+00	4.18E+03	4.45E+03	4.77E+03	5.38E+03	4.06E+03	8.16E+03	5.06E+03	4.31E+03	4.41E+03	C13638	-
217	KMW0404	1.28E+02	1.29E+02	1.28E+02	C10H8	Naphthalene	Aromatics	91-20-3	1182	pungent, dry, tarry	5.00E-02	0.00E+00	0.00E+00	0.00E+00	5.27E+05	4.29E+05	4.86E+05	3.10E+05	3.21E+05	2.68E+05	2.74E+05	3.15E+05	3.29E+05	C00829	ko01100
218	D283	6.90E+01	1.23E+02	1.92E+02	C13H20O	2-Buten-1-one, 1-(2,6,6-trimethyl-2-cyclohexen-1-yl)-, (E)-	Ketone	24720-09-0	1395	floral, rose, apple, fruity, black currant, currant	-	5.17E+04	2.04E+05	1.16E+04	3.46E+04	3.19E+04	3.63E+04	0.00E+00	0.00E+00	0.00E+00	1.55E+04	1.84E+04	1.83E+04	-	-
219	NMW0158	7.70E+01	1.06E+02	1.53E+02	C7H7NO3	Benzene, 1-methoxy-2-nitro-	Aromatics	91-23-6	1368	-	-	0.00E+00	0.00E+00	0.00E+00	1.01E+04	9.51E+03	1.27E+04	2.53E+05	3.27E+04	2.67E+04	7.36E+03	9.13E+03	8.93E+03	C19270	-
220	XMW0812	1.05E+02	9.10E+01	2.04E+02	C15H24	Benzene, (1-methyl-1-propylpentyl)-	Aromatics	54932-91-1	1504	-	-	1.18E+04	7.31E+03	9.73E+03	5.59E+04	2.84E+04	3.38E+04	0.00E+00	0.00E+00	0.00E+00	1.43E+04	1.10E+04	1.20E+04	-	-
221	WMW0022	1.23E+02	8.10E+01	2.20E+02	C15H24O	Salvial-4(14)-en-1-one	Terpenoids	73809-82-2	1595	-	-	5.38E+03	4.24E+03	4.53E+03	2.01E+04	1.22E+04	4.74E+03	0.00E+00	0.00E+00	0.00E+00	5.55E+03	6.81E+03	7.57E+03	-	-
222	XMW1006	4.10E+01	8.20E+01	2.20E+02	C15H24O	(1S,4R,7S,8R,11R,13R)-4,7,11-Trimethyl-5-oxatetracyclo[5.4.2.01,8.04,13]tridecane	Terpenoids	18319-31-8	1546	-	-	6.17E+03	6.75E+03	4.92E+03	4.96E+03	5.36E+03	4.00E+03	0.00E+00	0.00E+00	0.00E+00	4.31E+03	6.01E+03	5.40E+03	-	-
223	XMW0012	1.05E+02	1.61E+02	2.04E+02	C15H24	Naphthalene, 1,2,4a,5,6,8a-hexahydro-4,7-dimethyl-1-(1-methylethyl)-, [1S-(1.alpha.,4a.beta.,8a.alpha.)]-	Terpenoids	24406-05-1	1538	woody, dry	-	8.86E+03	6.67E+03	7.02E+03	2.49E+04	1.89E+04	2.83E+04	0.00E+00	0.00E+00	0.00E+00	8.11E+03	1.00E+04	6.91E+03	C16815	-
224	XMW0423	9.30E+01	1.36E+02	1.94E+02	C13H22O	6,8-Nonadien-2-one, 8-methyl-5-(1-methylethyl)-, (E)-	Ketone	54868-48-3	1373	-	-	1.19E+04	1.69E+04	4.61E+03	4.07E+04	3.98E+04	4.17E+04	0.00E+00	0.00E+00	0.00E+00	3.19E+04	3.18E+04	4.62E+04	-	-
225	NMW0173	1.36E+02	1.08E+02	1.54E+02	C7H6O4	2,6-dihydroxy-Benzoic Acid	Acid	303-07-1	1397	-	2.50E+01	0.00E+00	0.00E+00	0.00E+00	5.71E+03	4.79E+03	6.16E+03	4.85E+03	5.15E+03	5.13E+03	5.57E+03	4.43E+03	7.49E+03	C21298	-
226	KMW0354	4.10E+01	6.90E+01	1.40E+02	C9H16O	2,6-Nonadien-1-ol	Alcohol	7786-44-9	1167	green, cucumber, vegetable	-	0.00E+00	0.00E+00	0.00E+00	1.49E+04	6.80E+03	1.85E+04	0.00E+00	0.00E+00	0.00E+00	6.04E+03	1.10E+04	9.42E+03	-	-
227	D253	1.36E+02	1.08E+02	1.36E+02	C7H8N2O	2-Acetyl-3-methylpyrazine	Heterocyclic compound	23787-80-6	1082	nutty, flesh, roasted hazelnut, toasted grain, corn, chip, vegetable, nut skin, caramel	2.00E-02	0.00E+00	0.00E+00	0.00E+00	1.19E+05	9.96E+04	1.25E+05	0.00E+00	0.00E+00	0.00E+00	1.82E+04	1.44E+04	1.51E+04	-	-
228	KMW0204	6.90E+01	5.60E+01	1.44E+02	C8H16O2	Acetic acid, hexyl ester	Ester	142-92-7	1014	fruity, green, apple, banana, sweet	1.15E-01	0.00E+00	0.00E+00	0.00E+00	2.86E+04	2.28E+04	2.93E+04	0.00E+00	0.00E+00	0.00E+00	6.77E+03	8.85E+03	7.59E+03	-	-
229	KMW0303	1.31E+02	1.03E+02	1.62E+02	C10H10O2	2-Propenoic acid, 3-phenyl-, methyl ester	Ester	103-26-4	1379	sweet, balsamic, strawberry, cherry, cinnamon	1.10E-02	0.00E+00	0.00E+00	0.00E+00	7.73E+03	6.22E+03	7.22E+03	0.00E+00	0.00E+00	0.00E+00	4.61E+03	5.78E+03	6.03E+03	C06358	-
230	XMW1381	9.10E+01	1.05E+02	1.34E+02	C10H14	Bicyclo[3.2.1]oct-2-ene, 3-methyl-4-methylene-	Terpenoids	49826-53-1	1168	-	-	6.57E+03	9.60E+03	6.99E+03	0.00E+00	0.00E+00	0.00E+00	0.00E+00	0.00E+00	0.00E+00	5.40E+03	4.00E+03	4.07E+03	-	-
231	XMW0795	1.47E+02	1.62E+02	1.62E+02	C9H10N2O	3H-Indazol-3-one, 1-ethyl-1,2-dihydro-	Heterocyclic compound	54385-62-5	1422	-	-	0.00E+00	0.00E+00	0.00E+00	0.00E+00	0.00E+00	0.00E+00	3.91E+04	3.52E+04	3.72E+04	3.31E+04	3.36E+04	3.71E+04	-	-
232	KMW0388	1.19E+02	9.10E+01	1.52E+02	C10H16O	Carveol	Terpenoids	99-48-9	1219	minty, spearmint, cool, green, herbal, caraway, spicy	-	1.15E+04	9.07E+03	7.67E+03	0.00E+00	0.00E+00	0.00E+00	0.00E+00	0.00E+00	0.00E+00	9.83E+03	1.10E+04	1.13E+04	-	-
233	XMW0469	1.05E+02	1.19E+02	2.04E+02	C15H24	(1R,3aS,8aS)-7-Isopropyl-1,4-dimethyl-1,2,3,3a,6,8a-hexahydroazulene	Terpenoids	36577-33-0	1440	-	-	0.00E+00	0.00E+00	0.00E+00	0.00E+00	0.00E+00	0.00E+00	6.34E+04	4.95E+04	5.98E+04	6.91E+04	7.07E+04	7.87E+04	-	-
234	KMW0186	1.00E+02	4.40E+01	1.28E+02	C8H16O	Octanal	Aldehyde	124-13-0	1006	lemon, citrus, green grass	7.00E-04	0.00E+00	0.00E+00	0.00E+00	1.29E+04	1.20E+04	1.49E+04	0.00E+00	0.00E+00	0.00E+00	5.73E+03	5.86E+03	6.55E+03	C01545	-
235	XMW0802	1.48E+02	1.47E+02	1.48E+02	C8H8N2O	2-Hydroxymethylbenzimidazole	Heterocyclic compound	22128-99-0	1437	-	-	0.00E+00	0.00E+00	0.00E+00	0.00E+00	0.00E+00	0.00E+00	1.12E+04	1.02E+04	1.35E+04	9.88E+03	1.03E+04	1.16E+04	-	-
236	WMW0053	1.19E+02	1.20E+02	2.04E+02	C15H24	Benzene, 1-(1,5-dimethylhexyl)-4-methyl-	Terpenoids	1461-02-5	1449	-	-	0.00E+00	0.00E+00	0.00E+00	0.00E+00	0.00E+00	0.00E+00	3.81E+04	4.19E+04	4.29E+04	5.28E+04	5.92E+04	5.02E+04	-	-
237	NMW0156	9.10E+01	1.49E+02	1.49E+02	C8H7NS	Benzene, (isothiocyanatomethyl)-	Sulfur compounds	622-78-6	1367	mild, watercress, dusty, medicinal, horseradish, oily	7.00E-04	0.00E+00	0.00E+00	0.00E+00	3.87E+04	4.39E+04	3.89E+04	0.00E+00	0.00E+00	0.00E+00	2.93E+04	3.33E+04	3.53E+04	C03098	-
238	WMW0059	1.05E+02	7.70E+01	2.04E+02	C13H16O2	E-2-Hexenyl benzoate	Ester	76841-70-8	1588	-	-	0.00E+00	0.00E+00	0.00E+00	1.54E+04	9.29E+03	1.59E+04	0.00E+00	0.00E+00	0.00E+00	6.13E+03	5.57E+03	4.98E+03	-	-
239	XMW0372	5.70E+01	4.10E+01	2.12E+02	C15H32	Tridecane, 4,8-dimethyl-	Hydrocarbons	55030-62-1	1384	-	-	0.00E+00	0.00E+00	0.00E+00	0.00E+00	0.00E+00	0.00E+00	4.42E+04	3.51E+04	3.65E+04	1.29E+04	1.63E+04	1.57E+04	-	-
240	XMW1290	9.80E+01	9.70E+01	1.26E+02	C6H10N2O	3-n-Propyl-2-pyrazolin-5-one	Heterocyclic compound	29211-70-9	1071	-	-	0.00E+00	0.00E+00	0.00E+00	3.20E+04	2.83E+04	3.35E+04	0.00E+00	0.00E+00	0.00E+00	3.04E+04	3.86E+04	3.37E+04	-	-
241	XMW1038	9.50E+01	1.09E+02	2.20E+02	C15H24O	Longifolenaldehyde	Terpenoids	19890-84-7	1591	-	-	0.00E+00	0.00E+00	0.00E+00	2.20E+04	1.68E+04	2.89E+04	0.00E+00	0.00E+00	0.00E+00	8.49E+03	1.11E+04	9.86E+03	-	-
242	XMW0966	9.50E+01	1.23E+02	2.06E+02	C14H22O	1-((1S,3aR,4S,7R,7aR)-3a,7a-Dimethyloctahydro-1H-4,7-methanoinden-1-yl)ethanone	Ketone	66748-84-3	1589	-	-	0.00E+00	0.00E+00	0.00E+00	2.19E+04	1.36E+04	2.88E+04	0.00E+00	0.00E+00	0.00E+00	8.43E+03	1.10E+04	9.76E+03	-	-
243	KMW0687	1.09E+02	6.90E+01	2.22E+02	C15H26O	1H-Cycloprop[e]azulen-4-ol, decahydro-1,1,4,7-tetramethyl-, [1aR-(1a.alpha.,4.beta.,4a.beta.,7.alpha.,7a.beta.,7b.alpha.)]-	Terpenoids	552-02-3	1591	sweet, green, herbal, fruity, tropical, minty	-	0.00E+00	0.00E+00	0.00E+00	1.94E+04	1.01E+04	2.27E+04	0.00E+00	0.00E+00	0.00E+00	4.72E+03	5.73E+03	4.37E+03	-	-
244	D216	1.21E+02	9.30E+01	2.06E+02	C14H22O	.alpha.-Irone	Terpenoids	79-69-6	1526	orris, floral, berry, violet, woody, powdery	2.00E-03	0.00E+00	0.00E+00	0.00E+00	5.79E+03	4.64E+03	8.29E+03	0.00E+00	0.00E+00	0.00E+00	6.19E+03	4.90E+03	4.36E+03	C09690	-
245	NMW0157	9.30E+01	1.35E+02	1.35E+02	C8H9NO	Acetamide, N-phenyl-	Amine	103-84-4	1366	-	2.70E+02	0.00E+00	0.00E+00	0.00E+00	2.71E+04	1.49E+04	2.56E+04	0.00E+00	0.00E+00	0.00E+00	2.96E+04	2.52E+04	2.02E+04	C07565	-
246	NMW0249	6.90E+01	8.10E+01	2.18E+02	C16H26	(3E,7E)-4,8,12-Trimethyltrideca-1,3,7,11-tetraene	Terpenoids	62235-06-7	1577	-	-	0.00E+00	0.00E+00	0.00E+00	1.47E+04	1.03E+04	1.81E+04	0.00E+00	0.00E+00	0.00E+00	4.05E+03	5.83E+03	4.60E+03	C20700	ko00904,ko01110
247	XMW1102	1.31E+02	1.03E+02	1.74E+02	C11H10O2	Vinyl trans-cinnamate	Ester	17719-70-9	1357	-	-	0.00E+00	0.00E+00	0.00E+00	1.29E+04	2.08E+04	1.24E+04	0.00E+00	0.00E+00	0.00E+00	4.42E+03	5.75E+03	6.84E+03	-	-
248	WMW0103	6.70E+01	6.80E+01	1.14E+02	C7H14O	2-Cyclopentylethanol	Alcohol	766-00-7	1003	-	-	0.00E+00	0.00E+00	0.00E+00	2.87E+04	2.04E+04	3.19E+04	0.00E+00	0.00E+00	0.00E+00	5.83E+03	8.76E+03	6.51E+03	-	-
249	XMW0765	6.80E+01	6.70E+01	1.12E+02	C7H12O	4-Heptenal	Aldehyde	62238-34-0	899	-	4.20E-03	0.00E+00	0.00E+00	0.00E+00	0.00E+00	0.00E+00	0.00E+00	4.42E+03	7.42E+03	4.31E+03	6.86E+03	6.88E+03	6.89E+03	-	-
250	XMW0717	1.19E+02	9.10E+01	1.34E+02	C9H10O	Ethanone, 1-(2-methylphenyl)-	Ketone	577-16-2	1173	sweet, hawthorn, powdery, anisic, coumarin, phenol, burnt, nutty, honey	-	0.00E+00	0.00E+00	0.00E+00	0.00E+00	0.00E+00	0.00E+00	1.27E+04	1.20E+04	7.79E+03	9.56E+03	1.32E+04	1.28E+04	-	-
