# Supplementary material for: Elucidating the Phytochemical Landscape of Leaves, Stems, and Tubers of Codonopsis convolvulacea through Integrated Metabolomics
Source: Molecules. 2024 Jul 4;29(13):3193. doi: 10.3390/molecules29133193 (PMC11243170; doi:10.3390/molecules29133193)
Supplement: Supplementary file 1 [file molecules-29-03193-s001.zip › Tavle S2.csv]

Table S2. Differential metaboloic accumulation in leaf (CL), stem (CS), and tuber (CT) tissues of C. convolvulacea
	Index	Quantitative ion	Qualitative ion	Molecular weight (Da)	Formula	Compounds	Class I	CAS	NIST_RI	Odor	Threshold	CL1	CL2	CL3	CS1	CS2	CS3	CT1	CT2	CT3	QC01	QC02	QC03	cpd_ID	kegg_map	CS_vs_CL_VIP	CS_vs_CL_P-value	CS_vs_CL_Fold_Change	CS_vs_CL_Log2FC	CS_vs_CL_Type	CT_vs_CL_VIP	CT_vs_CL_P-value	CT_vs_CL_Fold_Change	CT_vs_CL_Log2FC	CT_vs_CL_Type	CT_vs_CS_VIP	CT_vs_CS_P-value	CT_vs_CS_Fold_Change	CT_vs_CS_Log2FC	CT_vs_CS_Type
1	XMW0455	138	123	138.068	C8H10O2	1,3-Benzenediol, 4,5-dimethyl-	Phenol	527-55-9	1490	-	-	276336.7383	319023.377	266569.548	435973.5409	351572.7037	496806.7632	1039656.398	763241.5593	873711.7667	704846.8498	710791.8912	694457.4718	-	-	-	-	-	-	-	1.090344392	0.014372866	3.105369079	1.634764746	up	1.061518004	0.014189184	2.084014059	1.05936501	up
2	XMW0382	105	161	204.188	C15H24	isoledene	Terpenoids	95910-36-4	1375	-	-	8924.087097	6179.687036	16553.62687	44266.50184	25393.41551	38463.86552	16848.18632	18878.94002	9656.550978	19975.95147	19473.61873	19853.82251	-	-	1.063713683	0.026043769	3.415434605	1.772069169	up	-	-	-	-	-	-	-	-	-	-
3	XMW0470	119	92	162.116	C10H14N2	1-ButanAmine, N-(2-pyridinylmethylene)-	Heterocyclic compound	7032-24-8	1401	-	-	16940.35611	8472.766547	11770.93258	40821.45683	39015.02806	39783.62041	60560.44956	59501.57515	49206.6244	52581.10004	54686.00677	55526.73277	-	-	1.138934458	0.006086921	3.216973096	1.68570387	up	1.066539083	0.001017796	4.552183671	2.186558769	up	-	-	-	-	-
4	XMW0417	79	93	136.125	C10H16	Cyclohexene, 4-methyl-1-(1-methylethenyl)-	Hydrocarbons	586-67-4	1073	-	-	4009.277691	4524.876208	4973.917762	10024.92762	6121.2505	11729.82231	4197.689507	4279.352372	5171.104248	4761.08027	4474.653348	4502.730888	-	-	1.027339095	0.098214849	2.06365506	1.045201845	up	-	-	-	-	-	-	-	-	-	-
5	KMW0578	93	80	238.193	C15H26O2	Butanoic acid, 3-methyl-, 1-ethenyl-1,5-dimethyl-4-hexenyl ester	Ester	1118-27-0	1464	citrus, bergamot, lavender, peach, apricot, sage	-	1504922.854	965763.8158	1306620.797	4206228.793	3683968.71	4566016.219	85763.16959	130986.8636	96458.54906	1481336.469	1554467.383	1597573.296	-	-	1.164799715	0.001538131	3.297643581	1.721435477	up	1.095241124	0.01749117	0.082918477	-3.592162572	down	1.12902043	0.003894866	0.025144766	-5.313598049	down
6	XMW0380	161	41	204.188	C15H24	1H-Cyclopropa[a]naphthalene, 1a,2,3,5,6,7,7a,7b-octahydro-1,1,7,7a-tetramethyl-, [1aR-(1a.alpha.,7.alpha.,7a.alpha.,7b.alpha.)]-	Terpenoids	17334-55-3	1432	-	-	878167.2497	571385.0222	782154.2008	2384844.489	2098344.453	2387821.775	124909.1864	134588.4282	90254.20119	990168.162	1061429.984	1071557.24	-	-	1.166134374	0.000309367	3.07881471	1.622375045	up	1.085775741	0.018436996	0.156719452	-2.673743835	down	1.127232336	0.001635893	0.050902528	-4.296118881	down
7	XMW0499	126	57	184.219	C13H28	Undecane, 3,4-dimethyl-	Hydrocarbons	17312-78-6	1247	-	-	51209.27932	44559.16564	41226.92773	68108.80618	55912.47372	70190.05268	101654.9979	91366.77806	90239.87804	73390.52611	80036.57023	79981.16613	-	-	-	-	-	-	-	1.087221712	0.000592682	2.067673151	1.048008149	up	-	-	-	-	-
8	XMW0904	99	138	250.133	C11H23O4P	Phosphoric acid, dibutyl 1-methylethenyl ester	Ester	5954-40-5	1474	-	-	32302.39626	39667.05287	34969.14788	45446.89123	35837.65444	53729.43671	123269.8884	100958.1694	108844.4458	70360.95411	74875.73832	77743.92414	-	-	-	-	-	-	-	1.094990197	0.003977772	3.114614488	1.639053604	up	1.085580123	0.001695473	2.46694822	1.302727435	up
9	NMW0211	68	67	166.099	C10H14O2	1-Cyclohexene-1-carboxylic acid, 4-(1-methylethenyl)-	Terpenoids	7694-45-3	1484	-	-	14808.70447	17197.57941	14247.9959	17844.66636	11824.16147	23057.50735	54952.52457	43860.40277	49866.88091	34236.19213	36525.4758	37861.79298	C11924	ko00903	-	-	-	-	-	1.095998729	0.005581649	3.21440111	1.684549967	up	1.052958776	0.002180123	2.819839607	1.495613104	up
10	D204	70	145	214.193	C13H26O2	Pentyl octanoate	Ester	638-25-5	1484	orris, sweet, winey, cognac, elderflower, fatty	-	18670.15752	25029.05256	20727.00363	24029.55986	18449.41158	28661.07907	65251.51248	51486.31342	57885.03184	36358.89881	39154.59899	40165.83702	-	-	-	-	-	-	-	1.081937589	0.004367112	2.71043179	1.438522701	up	1.075843356	0.002995204	2.454634998	1.295508513	up
11	D246	69	93	224.178	C14H24O2	Propanoic acid, 2-methyl-, 3,7-dimethyl-2,6-octadienyl ester, (Z)-	Ester	2345-24-6	1475	sweet, fresh, fruity, raspberry, strawberry, green	-	82905.45136	97268.08704	79066.69408	100259.0154	94839.0537	111608.3819	305291.6795	239999.5996	266595.5193	186718.3618	201364.881	208322.0988	-	-	-	-	-	-	-	1.093834314	0.006683433	3.131793204	1.646988953	up	1.115116765	0.008889103	2.647113537	1.404420075	up
12	XMW0817	69	93	204.188	C15H24	(1S,5S,6R)-6-Methyl-2-methylene-6-(4-methylpent-3-en-1-yl)bicyclo[3.1.1]heptane	Terpenoids	15438-94-5	1492	-	-	83578.08201	97268.08704	81283.74532	128692.0256	101655.0912	154550.0735	305291.6795	239999.5996	266595.5193	189440.2933	204722.2063	211360.8326	-	-	-	-	-	-	-	1.094654221	0.007316625	3.097268773	1.630996582	up	1.059207958	0.004892867	2.109360159	1.076805446	up
13	XMW0045	119	121	204.188	C15H24	(1R,4R,4aS,8aR)-4,7-Dimethyl-1-(prop-1-en-2-yl)-1,2,3,4,4a,5,6,8a-octahydronaphthalene	Terpenoids	92692-39-2	1458	-	-	135238.0976	90002.85947	118196.8294	421906.6897	359664.7745	456936.3381	8384.767868	8612.514537	6966.327227	137827.0924	147986.3065	154341.8491	-	-	1.17118197	0.003150969	3.606207153	1.850482273	up	1.09899751	0.014886245	0.069775693	-3.841131637	down	1.130228319	0.004888623	0.019348776	-5.69161391	down
14	KMW0736	151	166	166.063	C9H10O3	Apocynin	Ketone	498-02-2	1487	faint, sweet, vanillin	0.78	45708.09254	49318.77985	41668.44953	71340.41235	52023.93595	78932.36079	159587.255	123266.7295	141124.4372	96938.63913	102501.255	108668.6855	-	-	-	-	-	-	-	1.095291677	0.009370999	3.101630808	1.63302697	up	1.051720233	0.006075586	2.095824612	1.067517991	up
15	XMW0979	105	91	204.188	C15H24	(4R,4aS,6S)-4,4a-Dimethyl-6-(prop-1-en-2-yl)-1,2,3,4,4a,5,6,7-octahydronaphthalene	Terpenoids	823810-22-6	1476	-	-	236518.4019	260183.8451	218872.9869	327250.4328	249253.7269	412259.09	915242.4001	707125.9674	799731.708	578065.5059	638217.254	643392.2022	-	-	-	-	-	-	-	1.096586017	0.008934165	3.38482938	1.759083113	up	1.062914602	0.00402148	2.44962591	1.292561448	up
16	KMW0098	67	41	100.089	C6H12O	3-Hexen-1-ol, (Z)-	Alcohol	928-96-1	858	fresh, green, grass, foliage, vegetable, herbal, oily	0.05	347509.453	646821.427	628356.1494	649377.466	614421.8441	596854.4153	115207.2457	98422.46798	100510.7534	267061.0612	253679.0568	285073.0992	C08492	ko00592,ko01110	-	-	-	-	-	1.070751058	0.045546794	0.193592764	-2.368903065	down	1.128550315	0.000283066	0.168833385	-2.566327883	down
17	KMW0111	57	41	100.089	C6H12O	2-Hexen-1-ol, (E)-	Alcohol	928-95-0	862	fresh, green, leafy, fruity, unripe banana	0.1	3023388.846	3231314.004	3165210.969	3361446.094	3062255.667	2788570.218	724856.1232	675598.1978	629087.2301	1650440.551	1501583.014	1690666.148	-	-	-	-	-	-	-	1.102204983	8.13E-05	0.215452242	-2.214559984	down	1.12641975	0.003898553	0.220308471	-2.182403128	down
18	KMW0620	119	132	202.172	C15H22	Benzene, 1-(1,5-dimethyl-4-hexenyl)-4-methyl-	Terpenoids	644-30-4	1483	herbal	-	235086.049	259395.739	220494.8576	327058.7523	287769.5477	396349.3515	881151.3095	672603.3988	758287.7093	545011.9374	608112.6818	610958.8182	-	-	-	-	-	-	-	1.095325805	0.010619345	3.233731384	1.693199844	up	1.085402199	0.007739564	2.286484886	1.193131383	up
19	XMW0097	93	41	190.172	C14H22	1,5-Cycloundecadiene, 8,8-dimethyl-9-methylene-	Hydrocarbons	62338-54-9	1485	-	-	314332.9299	346663.0735	294934.9525	410452.1174	308809.6623	527635.4037	1190605.984	921425.5465	1044873.869	737679.8241	819560.5252	830635.6713	-	-	-	-	-	-	-	1.096565105	0.009059811	3.302440809	1.723532704	up	1.061564083	0.003614118	2.531808911	1.340168521	up
20	NMW0180	122	78	122.048	C6H6N2O	Niacinamide	Amine	98-92-0	1419	-	730	193548.5998	125672.3704	169990.7254	542007.6541	498169.345	545882.1986	36042.06115	37885.2601	28089.26432	215227.9743	232277.1336	244893.361	C00153	ko00760,ko01100,ko01240	1.170395027	0.000193416	3.2420713	1.696915819	up	1.08345739	0.020967966	0.208532597	-2.261655174	down	1.128572966	0.000646122	0.064320793	-3.958570993	down
21	XMW0883	69	41	124.125	C9H16	1,5-Heptadiene, 2,6-dimethyl-	Hydrocarbons	6709-39-3	856	-	-	5832546.776	6238701.303	5957814.155	6547480.117	5985785.027	5997161.703	1470159.906	1253849.015	1295552.395	3399217.735	3083043.574	3497287.424	-	-	-	-	-	-	-	1.100474064	4.13E-05	0.222948996	-2.165214395	down	1.127755025	0.000475513	0.216916823	-2.204786151	down
22	KMW0441	91	65	164.084	C10H12O2	Benzeneacetic acid, ethyl ester	Ester	101-97-3	1247	minty	0.1	21109.249	15888.05547	15121.95655	10525.64804	10650.23203	11561.38347	41955.02222	36355.70452	35536.20271	27751.41358	31505.55993	30559.15684	-	-	-	-	-	-	-	1.065295347	0.001758239	2.184354253	1.127206848	up	1.126783555	0.004630117	3.477594555	1.798089742	up
23	XMW0987	131	119	202.172	C15H22	Eudesma-2,4,11-triene	Terpenoids	82462-31-5	1479	-	-	59049.00983	67533.68971	52457.14003	92167.86072	71276.42519	102934.6869	203806.8257	158380.1953	179001.4744	127275.5478	141283.9296	144677.0297	-	-	-	-	-	-	-	1.090730444	0.006782979	3.022726655	1.595850522	up	1.060449197	0.006419612	2.031648706	1.022650966	up
24	XMW0143	119	93	204.188	C15H24	1H-3a,7-Methanoazulene, 2,3,4,7,8,8a-hexahydro-3,6,8,8-tetramethyl-, [3R-(3.alpha.,3a.beta.,7.beta.,8a.alpha.)]-	Terpenoids	469-61-4	1411	woody, cedary, sweet, fresh	-	847116.0414	544322.1917	741705.796	2450926.414	2257285.219	2477711.779	141273.5246	134448.868	108683.0328	929413.6535	1021825.478	1060587.38	-	-	1.170853112	0.000167512	3.368700526	1.75219218	up	1.087068747	0.021295818	0.180206034	-2.472280776	down	1.129262209	0.000759926	0.053494228	-4.224472956	down
25	NMW0209	55	41	184.146	C11H20O2	Undecylenic Acid	Acid	112-38-9	1484	sweet, woody	2.3	75502.31595	88597.92567	76599.28089	118131.2913	92461.11316	139812.1014	284595.6279	225978.9625	246013.5323	171153.9181	189851.5492	195326.3267	C13910	-	-	-	-	-	-	1.09570555	0.007139379	3.143288839	1.652274849	up	1.064842714	0.004139385	2.159184914	1.110486802	up
26	KMW0382	108	107	108.058	C7H8O	Phenol, 2-methyl-	Phenol	95-48-7	1054	phenol	0.0039	6492.483949	4459.977201	4950.497458	11122.78789	8589.994282	11265.27627	10988.43325	11587.78708	10266.64678	6824.416276	7190.068314	7810.512005	C01542	ko01100	-	-	-	-	-	1.053650721	0.002894497	2.065204841	1.046284885	up	-	-	-	-	-
27	KMW0585	81	95	226.193	C14H26O2	Citronellyl isobutyrate	Ester	97-89-2	1483	sweet, fruity, floral, geranium, tropical	-	119434.7591	135637.0612	116121.7397	172501.6184	119159.3585	202124.5636	455286.9777	353826.3567	394749.8873	277649.9478	307323.5236	317337.4718	-	-	-	-	-	-	-	1.096058265	0.008890696	3.243222274	1.697427902	up	1.054828068	0.003876364	2.438028502	1.285714992	up
28	KMW0553	121	93	204.188	C15H24	.gamma.-Elemene	Terpenoids	29873-99-2	1433	green, woody, oily	-	656273.6053	425465.7586	572362.1359	1841383.905	1697215.234	1858933.413	129424.3735	130820.8812	96404.60106	712688.7211	778721.2621	817597.2955	-	-	1.170739258	0.000192095	3.263120524	1.706252275	up	1.080939402	0.021058573	0.21561546	-2.213467469	down	1.12797371	0.000569521	0.066076462	-3.919719744	down
29	XMW1444	110	95	152.12	C10H16O	Carvenone	Terpenoids	499-74-1	1257	spearmint	-	1231680.093	961889.1978	942592.4975	1640649.176	1323669.918	1714397.433	2523552.636	2267571.824	2223293.905	1740956.387	1961997.345	1973072.344	-	-	-	-	-	-	-	1.079923843	0.000612049	2.236625161	1.161323493	up	-	-	-	-	-
30	KMW0582	161	105	204.188	C15H24	.beta.-Guaiene	Terpenoids	88-84-6	1490	sweet, woody, dry, guaiacwood, spicy, powdery	-	67288.08245	73393.70901	47245.50074	54030.54439	36557.54436	68617.1622	265288.0003	205657.2908	234710.3781	155411.6574	167541.0501	178667.8733	-	-	-	-	-	-	-	1.082695903	0.003629949	3.754939801	1.908789779	up	1.09262872	0.002385213	4.432364291	2.14807646	up
31	D219	135	136	136.052	C8H8O2	BenzAldehyde, 4-methoxy-	Aldehyde	123-11-5	1251	sweet, powdery, mimosa, floral, hawthorn, balsamic	0.0002	28329.2671	13081.94028	11517.37652	44878.39824	33019.21968	42996.0617	42883.64464	38943.98585	37442.42944	32306.74575	36228.79777	36877.05213	C10761	-	1.006350441	0.030727628	2.284090575	1.191619861	up	-	-	-	-	-	-	-	-	-	-
32	KMW0088	98	83	98.073	C6H10O	2-Hexenal, (E)-	Aldehyde	6728-26-3	854	green, grassy	0.0031	2705013.508	2893389.728	3230815.819	3095585.951	2776744.753	2942825.199	719459.2049	642113.6451	636656.8927	1641786.367	1486961.719	1708388.112	C08497	-	-	-	-	-	-	1.100768169	0.003659229	0.2263201	-2.143563373	down	1.128628404	0.000777656	0.226681157	-2.141263621	down
33	NMW0214	107	150	150.068	C9H10O2	3-(4-Hydroxyphenyl)propanal	Aldehyde	20238-83-9	1490	-	-	234577.2783	254198.9769	219723.2726	300784.1619	284933.2788	380467.7053	853720.2041	659233.7762	744720.1789	536454.6521	599764.4704	614034.6518	-	-	-	-	-	-	-	1.096430466	0.009902979	3.186557042	1.671998486	up	1.091769427	0.006406315	2.336688955	1.224465705	up
34	NMW0183	95	77	124.052	C7H8O2	Benzenemethanol, 4-hydroxy-	Alcohol	623-05-2	1426	fruity, bitter, almond, sweet, coconut	-	411319.3762	268590.8577	356318.6291	1103315.134	1028307.013	1118613.783	73528.40569	76752.23492	57087.75863	446642.8989	482345.0254	516091.0994	C17467	-	1.170261993	0.000283483	3.136600462	1.649201771	up	1.084933921	0.020063569	0.200118339	-2.321074709	down	1.128595656	0.000457436	0.06380103	-3.970276481	down
35	XMW0544	161	81	204.188	C15H24	Azulene, 1,2,3,3a,4,5,6,7-octahydro-1,4-dimethyl-7-(1-methylethenyl)-, [1R-(1.alpha.,3a.beta.,4.alpha.,7.beta.)]-	Terpenoids	22567-17-5	1473	musty	-	53097.83151	69904.94921	47245.50074	54030.54439	36557.54436	68617.1622	265288.0003	208628.7723	234654.7053	152553.3739	165374.9067	176300.2831	-	-	-	-	-	-	-	1.089634373	0.003337915	4.161989019	2.057273159	up	1.093330059	0.001843008	4.450679069	2.154025474	up
36	XMW0946	107	122	166.099	C10H14O2	Ethanol, 2-(4-ethylphenoxy)-	Alcohol	54411-10-8	1424	-	-	939379.5715	608144.2213	809070.8887	2617056.453	2421664.733	2635399.83	193410.2444	201765.3944	149071.3738	1063418.244	1165321.065	1230932.212	-	-	1.171021353	0.000221501	3.256445021	1.70329787	up	1.079935823	0.02195061	0.230946381	-2.114370157	down	1.128236089	0.000458438	0.070919785	-3.817668027	down
37	KMW0522	161	119	204.188	C15H24	Copaene	Terpenoids	3856-25-5	1376	woody, spicy, honey	0.006	9013.118567	6509.262177	13567.01349	42122.18958	34910.69043	32350.88513	10223.23406	22836.75664	9109.49573	25246.05956	22521.7257	22006.5124	C09639	-	1.137222165	0.002579809	3.760262736	1.910833469	up	-	-	-	-	-	-	-	-	-	-
38	KMW0610	57	85	238.193	C15H26O2	Bornyl isovalerate	Ester	76-50-6	1484	valerian, camphor, tropical	-	39985.04492	54413.75356	44737.21764	34763.21773	29586.39331	33687.30237	124145.5888	96685.10526	108724.6643	58926.83143	50643.00843	54577.17785	-	-	-	-	-	-	-	1.070883071	0.005533749	2.36858412	1.24402491	up	1.11964529	0.008438274	3.361543595	1.74912386	up
39	KMW0558	93	41	224.178	C14H24O2	1,5-Dimethyl-1-vinyl-4-hexenyl butyrate	Ester	78-36-4	1418	bergamot, fruity, banana, berry	-	1930312.684	1255144.031	1671609.314	5151294.415	4815056.3	5191854.707	258191.7058	296456.9141	201608.4797	2041853.007	2235645.337	2376513.137	-	-	1.169725585	0.0003844	3.120856363	1.641941959	up	1.087780083	0.018480913	0.155702454	-2.683136413	down	1.128153555	0.000345621	0.049890939	-4.325078372	down
40	KMW0556	41	105	204.188	C15H24	Naphthalene, decahydro-4a-methyl-1-methylene-7-(1-methylethenyl)-, [4aR-(4a.alpha.,7.alpha.,8a.beta.)]-	Terpenoids	17066-67-0	1486	herbal	-	75958.12344	87709.05472	74755.99159	122149.2329	96061.8172	142143.6583	283186.2938	227932.8117	253671.8931	172779.34	193619.6071	200801.5211	C09723	ko00909,ko01110	-	-	-	-	-	1.09722331	0.005559389	3.207704182	1.681541101	up	1.068486368	0.003251807	2.122328308	1.085647848	up
41	KMW0413	82	54	150.104	C10H14O	(-)-Carvone	Terpenoids	6485-40-1	1254	sweet, spearmint, herbal, minty	0.085	269767.2283	212746.5456	205870.8228	355122.2171	282362.5748	370738.6042	542307.3349	489667.4177	482184.5214	373973.1822	428324.5967	431542.5669	C01767	ko00902,ko00903,ko01110	-	-	-	-	-	1.079958076	0.000590261	2.199583316	1.137230249	up	-	-	-	-	-
42	XMW1234	99	57	144.053	C5H8N2O3	(2E)-2-(Acetylhydrazono)propanoic acid	Acid	64096-81-7	1468	-	-	27073.02748	16474.04621	23479.27117	12990.62748	13775.82743	12352.29696	7520.50998	7581.551041	5894.556525	7249.479195	7399.991836	8382.048957	-	-	-	-	-	-	-	1.060254767	0.035305134	0.313259176	-1.674571326	down	-	-	-	-	-
43	XMW1408	189	161	204.188	C15H24	1H-Cyclopropa[a]naphthalene, 1a,2,3,3a,4,5,6,7b-octahydro-1,1,3a,7-tetramethyl-, [1aR-(1a.alpha.,3a.alpha.,7b.alpha.)]-	Terpenoids	489-29-2	1398	-	-	6155.459053	4093.276261	4616.115211	32029.60036	28268.01074	36813.44046	8130.319276	8401.611348	6409.41453	11144.2103	11223.9947	12821.50007	-	-	1.184232661	0.005585276	6.532931589	2.707730532	up	-	-	-	-	-	1.118135486	0.006985495	0.236238253	-2.081685503	down
44	XMW1240	99	70	186.162	C11H22O2	Hexanoic acid, 2-methylbutyl ester	Ester	2601-13-0	1247	ethereal	0.032	48555.19384	27349.07595	26607.18776	57952.6906	51683.0721	61012.34497	86263.86529	78310.33002	78378.10832	61918.07376	64700.42628	73498.13581	-	-	-	-	-	-	-	1.017105191	0.014205817	2.370001456	1.244887945	up	-	-	-	-	-
45	XMW0761	161	119	161.048	C9H7NO2	2,4-Quinolinediol	Heterocyclic compound	86-95-3	1442	-	-	14314.36383	7977.000927	12368.17008	61454.50303	43046.40788	64088.80132	287364.358	256812.0741	272629.8948	306143.4302	332102.58	368167.0648	C16716	ko00996	1.156885993	0.015598988	4.86416546	2.282192305	up	1.097618936	0.000736294	23.56656922	4.558669844	up	1.114498407	6.99E-05	4.844935768	2.276477539	up
46	XMW0200	71	57	212.25	C15H32	Tetradecane, 4-methyl-	Hydrocarbons	25117-24-2	1459	-	-	132778.4764	94566.20426	123555.5972	72730.46117	65563.04455	75283.92583	40570.68361	38127.06463	25095.6603	49511.3603	55273.29389	60290.94411	-	-	-	-	-	-	-	1.058991505	0.009990885	0.295791754	-1.757346263	down	1.041706449	0.005478102	0.485975544	-1.04104438	down
47	KMW0286	137	152	152.095	C8H12N2O	Pyrazine, 2-methoxy-3-(1-methylethyl)-	Heterocyclic compound	25773-40-4	1097	beany, pea, earthy, chocolate, nutty	0.000002	12824.18769	11780.83294	12528.04888	64442.59095	62754.05333	68721.06259	97456.86382	98662.00308	81337.73155	71426.96279	81658.42447	86953.57211	-	-	1.195793733	0.000831863	5.276097812	2.399471311	up	1.101834668	0.004720885	7.471954299	2.901485631	up	-	-	-	-	-
48	NMW0200	41	69	204.188	C15H24	1,6,10-Dodecatriene, 7,11-dimethyl-3-methylene-	Terpenoids	77129-48-7	1458	-	0.087	58215.703	39496.20735	51842.07415	164738.18	143443.6106	179592.6177	8103.308338	8987.161444	5999.018008	54595.34733	57801.01348	66072.25988	C09666	ko00909,ko01110	1.169291088	0.002389448	3.261527334	1.705547719	up	1.088362968	0.014713104	0.154388984	-2.695358274	down	1.127113686	0.004328413	0.047336407	-4.400905993	down
49	XMW1311	65	122	122.037	C7H6O2	2-Propenal, 3-(2-furanyl)-	Heterocyclic compound	623-30-3	1111	green, grassy, fruity, spicy, vanilla, nutty, woody, cinnamon	13.128	14364.37792	13921.93285	10848.10842	18361.15035	15220.01195	18017.48834	29596.03102	29696.20797	19711.49329	19700.7549	23848.15938	20818.01038	-	-	-	-	-	-	-	1.004577057	0.045351044	2.01877871	1.013482777	up	-	-	-	-	-
50	KMW0280	95	43	124.089	C8H12O	3,5-Octadien-2-one	Ketone	38284-27-4	1091	fruity, fatty, mushroom	-	192913.7709	225848.6697	188759.376	292585.824	255279.9384	324795.6973	541990.5692	521402.7187	421100.9286	336159.182	414302.0795	373088.991	-	-	-	-	-	-	-	1.08114812	0.010379591	2.443524127	1.28896335	up	-	-	-	-	-
51	XMW0776	105	77	162.068	C10H10O2	Benzoic acid, 2-propenyl ester	Ester	583-04-0	1254	sweet, floral, cherry, berry	-	11916.26993	9586.094291	10442.5688	9080.262218	11825.54837	7960.879801	21463.67639	18886.37711	19663.08797	14542.65099	17945.95193	16718.50604	-	-	-	-	-	-	-	-	-	-	-	-	1.079655444	0.002850197	2.078975479	1.055872742	up
52	XMW0644	82	81	110.084	C6H10N2	1H-Imidazole, 2-propyl-	Heterocyclic compound	50995-95-4	1095	-	-	146894.0583	157116.4661	147335.659	257239.7069	200211.5047	253558.463	390707.6131	337333.3159	288479.4389	268367.799	331928.4548	297824.5729	-	-	-	-	-	-	-	1.080229076	0.022522204	2.252196663	1.17133281	up	-	-	-	-	-
53	XMW1253	71	41	214.193	C13H26O2	Butanoic acid, 1-methyloctyl ester	Ester	69727-42-0	1417	-	-	38863.94447	22026.76041	35947.91242	106316.1891	103300.7878	106627.9522	10446.64303	8968.546284	7965.005527	46974.72778	52098.96917	58192.54491	-	-	1.149799844	0.003766789	3.265690259	1.707387962	up	1.054321072	0.044489318	0.282740456	-1.822449767	down	1.128387829	9.02E-07	0.086579079	-3.529837729	down
54	XMW0909	80	79	150.104	C10H14O	2,6,6-Trimethylbicyclo[3.2.0]hept-2-en-7-one	Ketone	4613-37-0	1108	-	-	38385.83079	39306.43784	38303.53252	45874.95389	47203.14265	52250.84537	83660.94615	84165.30392	70112.14907	61121.74156	76104.14587	68911.03314	-	-	-	-	-	-	-	1.089080252	0.012266231	2.051267346	1.036515533	up	-	-	-	-	-
55	D197	67	109	152.12	C10H16O	3-Oxatricyclo[4.1.1.0(2,4)]octane, 2,7,7-trimethyl-	Terpenoids	1686-14-2	1095	green	-	70218.32449	75527.2508	69546.09307	123222.5193	94879.82117	134761.0011	210968.0995	230028.0607	193580.8343	127238.3216	159333.3768	139130.762	C02759	ko00903	-	-	-	-	-	1.098071021	0.004537622	2.947522305	1.559502731	up	-	-	-	-	-
56	D110	71	99	168.115	C10H16O2	Bicyclo[3.1.1]heptan-3-one, 2-hydroxy-2,6,6-trimethyl-	Ketone	10136-65-9	1256	-	-	19058.77349	20077.53893	16686.47688	40376.05785	19666.7641	38709.436	41111.5816	58109.28407	44946.34727	42864.55119	42403.9749	51757.13124	-	-	-	-	-	-	-	1.069454645	0.025616624	2.582587054	1.36881698	up	-	-	-	-	-
57	XMW0948	105	204	204.188	C15H24	Valerena-4,7(11)-diene	Terpenoids	351222-66-7	1460	-	-	167062.6426	111391.4372	143605.3675	405662.9894	445069.6231	569213.5129	10665.11242	10508.5818	8021.744674	169793.2936	151720.4431	192058.6927	C20480	-	1.15798328	0.014192501	3.364327312	1.750318071	up	1.097631872	0.014645178	0.06917376	-3.853631313	down	1.128251641	0.01109395	0.020560948	-5.603949384	down
58	D366	140	55	140.12	C9H16O	3-Octen-2-one, 7-methyl-	Ketone	33046-81-0	1113	fatty, oily, lactonic, nutty, meaty, tallow, fatty	-	8501.266024	8870.338237	8201.627405	10746.03442	10642.82577	11857.09106	19592.68349	18631.39544	15825.90422	13155.26728	16737.09858	15639.36832	-	-	-	-	-	-	-	1.088107492	0.012023765	2.113537462	1.079659684	up	-	-	-	-	-
59	KMW0290	71	82	152.12	C10H16O	Hotrienol	Alcohol	20053-88-7	1106	sweet, tropical, ocimene, fennel, ginger, myrcene	0.11	149052.8475	124826.893	128240.2336	250808.3948	206451.1069	261520.2328	313257.6021	294781.2639	267330.3062	233000.1239	295207.3515	287142.9885	-	-	-	-	-	-	-	1.088339428	0.001544768	2.176885578	1.122265578	up	-	-	-	-	-
60	w21	95	82	166.099	C10H14O2	2H-Pyran-2-one, 6-pentyl-	Heterocyclic compound	27593-23-3	1453	tonka, lactonic, coconut, creamy, fatty, waxy	0.15	97591.68999	64414.8228	85217.12018	289815.3642	248787.2733	317183.1905	4842.013431	6476.870665	5114.950572	80001.61913	68319.31123	87831.30151	-	-	1.168444639	0.003138865	3.461585843	1.791433126	up	1.09917174	0.015264995	0.066473559	-3.911075599	down	1.130200089	0.004985738	0.01920321	-5.702508725	down
61	XMW0412	123	138	138.068	C8H10O2	3-Acetyl-2,5-dimethyl furan	Heterocyclic compound	10599-70-9	1099	sweet, musty, nutty, earthy, cocoa, corn, leathery	-	25743.4408	26390.43494	24938.45381	33977.20906	29874.85475	39206.25137	61853.91111	56482.21734	47174.20244	39382.55892	51102.29319	47115.92736	-	-	-	-	-	-	-	1.082072529	0.019696069	2.147467604	1.102636368	up	-	-	-	-	-
62	WMW0004	105	119	204.188	C15H24	Ylangene	Terpenoids	14912-44-8	1372	-	-	5567.030775	7231.382869	13995.26155	54411.17678	54380.90633	57678.36779	16888.62325	18414.09017	13625.32288	36060.76815	39742.76061	46642.55708	-	-	1.147140099	0.000850819	6.213050271	2.635301727	up	-	-	-	-	-	1.118962292	4.12E-05	0.293914241	-1.766532829	down
63	XMW0115	42	45	87.068	C4H9NO	5-Methyloxazolidine	Heterocyclic compound	58328-22-6	795	-	-	346415.8585	372220.5285	377485.7471	841070.1374	704236.5302	455846.1668	1047207.452	907301.8236	1018390.668	1085414.073	839886.3488	1041233.144	-	-	-	-	-	-	-	1.099679416	0.00324624	2.712197711	1.439462351	up	-	-	-	-	-
64	XMW0197	161	105	204.188	C15H24	(1S,4S,4aS)-1-Isopropyl-4,7-dimethyl-1,2,3,4,4a,5-hexahydronaphthalene	Terpenoids	267665-20-3	1458	-	-	68121.03273	41230.69458	60430.18955	190363.0726	167716.7184	200139.9218	5326.064555	6394.461605	5355.703369	62939.30031	53013.78858	69922.05285	-	-	1.158248373	0.00057724	3.287863179	1.717150264	up	1.094935247	0.02361721	0.100577434	-3.313621444	down	1.130702295	0.002791301	0.030590517	-5.030771707	down
65	XMW0279	67	45	114.104	C7H14O	E-1-Methoxy-4-hexene	Hydrocarbons	134777-60-9	801	-	-	725567.6821	805554.3382	816361.5167	1541856.386	1557531.317	1218531.252	2408940.296	1636274.682	1949716.266	2519361.832	1886248.816	2339253.29	-	-	-	-	-	-	-	1.074259849	0.030690422	2.553769238	1.352628167	up	-	-	-	-	-
66	XMW0484	81	53	110.073	C7H10O	Furan, 2-propyl-	Heterocyclic compound	4229-91-8	791	-	0.2	140600.1285	154242.242	157105.7624	293663.8275	295315.7909	229488.1023	445892.3658	308196.623	358647.4044	465547.0573	347617.9927	429070.1878	-	-	-	-	-	-	-	1.074638107	0.030085252	2.462088705	1.299882741	up	-	-	-	-	-
67	XMW0159	57	71	226.266	C16H34	2,6,10-Trimethyltridecane	Hydrocarbons	3891-99-4	1449	-	-	20224.01081	18401.27827	18792.92417	12719.58235	7928.443714	15107.14853	9232.961816	8224.024661	8886.242555	8510.464066	11436.66196	10438.09921	-	-	-	-	-	-	-	1.094973338	0.00043648	0.458795695	-1.124076242	down	-	-	-	-	-
68	KMW0070	91	106	106.078	C8H10	Benzene, 1,3-dimethyl-	Aromatics	108-38-3	866	plastic	1	35561.18006	33784.36161	46134.61549	73857.83144	72040.1932	77782.40311	8725.58232	8955.068903	7124.199583	19489.39786	19856.93633	25142.8243	C07208	ko01100	-	-	-	-	-	1.093900599	0.014310459	0.214797515	-2.218950791	down	1.128561158	0.000194747	0.11089415	-3.17274484	down
69	NMW0038	107	122	122.073	C8H10O	Benzenemethanol, 4-methyl-	Alcohol	589-18-4	1106	mild, floral	-	30449.68413	29204.61544	28334.03765	38685.30327	32406.33951	44100.1972	66924.09253	63014.52709	53818.63451	43324.73528	58428.77835	51764.44559	C06757	ko01100	-	-	-	-	-	1.087749512	0.012839728	2.088427398	1.06241699	up	-	-	-	-	-
70	XMW0670	94	68	95.048	C4H5N3	Acetonitrile, 2,2'-iminobis-	Nitrogen compounds	628-87-5	1108	-	-	144317.3154	142568.242	137338.4535	185844.7589	165400.3076	207871.6971	348302.8277	337866.5936	272401.089	216387.4261	291893.0541	270071.2421	-	-	-	-	-	-	-	1.08527502	0.016719673	2.259585704	1.176058278	up	-	-	-	-	-
71	XMW0980	119	121	204.188	C15H24	(1R,3aR,4aR,8aR)-1,4,4,6-Tetramethyl-1,2,3,3a,4,4a,7,8-octahydrocyclopenta[1,4]cyclobuta[1,2]benzene	Terpenoids	94482-89-0	1395	-	-	7920.630599	5445.45571	6055.798289	31480.12484	26000.65715	32545.09515	31646.80462	28202.01681	25475.75851	33183.09054	39214.31323	45025.24987	-	-	1.181556439	0.003429086	4.635280201	2.212656552	up	1.090479879	0.002442942	4.393218356	2.135278208	up	-	-	-	-	-
72	NMW0758	55	70	116.084	C6H12O2	1-Butanol, 3-methyl-, formate	Ester	110-45-2	792	plum, black currant, ethereal, vinegar, dry earthy, fruity, green	149	695310.3918	753370.8425	763677.0715	1414957.264	1403937.621	1054159.238	2095829.085	1432361.417	1747856.651	2178026.432	1589165.819	2024038.032	C12293	-	-	-	-	-	-	1.071917069	0.032110172	2.384806809	1.2538724	up	-	-	-	-	-
73	KMW0079	71	41	114.141	C8H18	Octane	Hydrocarbons	111-65-9	800	gasoline	8	474841.2251	519057.2025	526471.0768	1045066.853	1013097.602	772822.4805	1588868.432	1096679.765	1335214.845	1658105.266	1203781.172	1513501.13	C01387	-	-	-	-	-	-	1.079473144	0.026587177	2.644595955	1.403047322	up	-	-	-	-	-
74	WMW0083	57	41	156.151	C10H20O	2-Decen-1-ol, (E)-	Alcohol	18409-18-2	1257	waxy, fresh air, citrus, rose, rue	-	28431.54539	21604.53235	20308.69515	83843.4253	51433.1967	88720.81833	111496.5495	75402.87357	96388.41537	84998.63355	95156.93352	68404.00396	-	-	1.131385825	0.043095156	3.184279814	1.670967116	up	1.083927842	0.016711599	4.027134167	2.009753537	up	-	-	-	-	-
75	KMW0266	97	45	129.991	C5H6S2	2-Thiophenemethanethiol	Heterocyclic compound	6258-63-5	1105	roasted, coffee, fishy	0.00004	87786.43043	89731.18716	85641.19846	126265.184	100883.5586	126968.7846	219739.9707	230889.2933	190844.8039	132616.2068	184554.666	163812.1764	-	-	-	-	-	-	-	1.094794534	0.00834257	2.437592924	1.285457217	up	-	-	-	-	-
76	KMW0075	45	43	90.068	C4H10O2	2,3-Butanediol	Alcohol	513-85-9	788	buttery, creamy	10	568287.3787	703541.6524	717090.2754	1327926.136	1356154.233	1017691.709	2154284.22	1377742.958	1694361.441	2237673.521	1608850.04	2031624.819	-	-	-	-	-	-	-	1.05773633	0.036154247	2.627752972	1.393829658	up	-	-	-	-	-
77	WMW0089	69	41	194.167	C13H22O	5,9-Undecadien-2-one, 6,10-dimethyl-	Ketone	689-67-8	1452	fresh, rose, leafy, floral, green, magnolia, aldehydic, fruity	-	49004.06457	31832.88447	41259.52076	84602.12252	79477.54663	89156.47141	7321.9152	9530.950956	10405.6058	34876.85748	29649.36253	41312.08694	-	-	1.131989315	0.003856892	2.074066031	1.052461825	up	1.081019413	0.020856841	0.223253563	-2.163244892	down	1.127062983	0.000518655	0.107640528	-3.215706718	down
78	KMW0066	44	56	100.089	C6H12O	Hexanal	Aldehyde	66-25-1	801	aldehyde, grassy, green, leafy, vinegar	0.005	3137964.448	3407809.221	3454987.068	6427624.598	6563377.364	4943281.693	10480109.39	6663825.252	8306343.812	10907768.17	7730897.555	9833180.118	C02373	-	-	-	-	-	-	1.065047034	0.042129567	2.54483425	1.347571694	up	-	-	-	-	-
79	KMW0036	100	71	100.089	C6H12O	3-Hexanone	Ketone	589-38-8	784	sweet, fruity, waxy, rummy, grape	0.041	23653.92904	26504.04293	27243.45838	50756.9936	52332.37504	40587.80361	82555.26666	54032.59973	66240.18764	84793.23271	59841.97844	77050.49164	-	-	-	-	-	-	-	1.069390008	0.034948662	2.620469068	1.389825079	up	-	-	-	-	-
80	KMW0312	69	81	150.104	C10H14O	Furan, 3-(4-methyl-3-pentenyl)-	Terpenoids	539-52-6	1101	woody	-	169815.0518	175791.6265	172667.6292	293196.979	226254.5306	319340.1567	510429.2507	554557.0072	407626.6907	306623.5542	438136.374	395332.6448	-	-	-	-	-	-	-	1.086237358	0.018085042	2.841377486	1.506590511	up	-	-	-	-	-
81	KMW0551	57	71	198.235	C14H30	Tetradecane	Hydrocarbons	629-59-4	1400	mild, waxy	10	203544.7671	166440.2397	194770.3141	143622.4156	118552.4909	149031.6199	63211.50424	78045.87058	62031.92639	94309.87127	132241.7362	128600.1418	-	-	-	-	-	-	-	1.088776445	0.002973029	0.359959957	-1.474091668	down	1.090600893	0.006739902	0.49437275	-1.016328872	down
82	KMW0046	58	57	100.089	C6H12O	2-Hexanone	Ketone	591-78-6	792	fruity, fungal, meaty, buttery	0.098	486050.6947	534978.8462	535526.0279	1026387.807	1028139.676	758715.8856	1626811.368	1056617.048	1324829.146	1706739.819	1188174.927	1510042.688	-	-	-	-	-	-	-	1.069252456	0.037149886	2.575081573	1.364618134	up	-	-	-	-	-
83	KMW0273	119	134	134.11	C10H14	Benzene, 1,2,4,5-tetramethyl-	Aromatics	95-93-2	1115	rancid, sweet	0.087	21418.06784	38733.15335	34307.76414	63837.5202	56708.57201	70632.89396	22584.83974	29847.97373	15293.65322	27998.12304	38359.73944	40236.63222	-	-	1.055631349	0.009330286	2.023936479	1.017164012	up	-	-	-	-	-	1.058661637	0.002119655	0.354256857	-1.497132319	down
84	XMW0642	71	95	128.12	C8H16O	Cyclohexanol, 3,5-dimethyl-	Alcohol	5441-52-1	1030	-	-	15423.55313	11074.18111	10852.81725	14472.91153	16890.13519	15370.29084	23271.93512	26652.68372	25224.04565	14823.28146	12200.84533	17786.35485	-	-	-	-	-	-	-	1.047736566	0.003577869	2.011982728	1.00861792	up	-	-	-	-	-
85	XMW1471	84	42	127.136	C8H17N	1-ButanAmine, N-methyl-N-2-propenyl-	Amine	24209-62-9	856	-	-	291656.9288	235654.5083	284883.7271	257879.8803	291155.6932	224709.1274	46420.38508	18995.87989	22789.54418	117713.017	88932.4291	133808.3979	-	-	-	-	-	-	-	1.068616911	0.001372756	0.108601741	-3.202880859	down	1.093493406	0.002363491	0.113998595	-3.132912045	down
86	XMW0103	97	98	98.019	C5H6S	Thiophene, 3-methyl-	Heterocyclic compound	616-44-4	786	fatty, winey	5	22698.90535	20348.26411	21701.84493	21817.38476	24790.79323	14836.27434	10881.67235	6985.293966	9270.826114	14791.7182	9488.034845	14187.81274	-	-	-	-	-	-	-	1.051626584	0.001690612	0.419122865	-1.254554865	down	1.0072414	0.046431698	0.441663835	-1.178979392	down
87	KMW0173	57	72	128.12	C8H16O	1-Octen-3-ol	Alcohol	3391-86-4	982	fatty, fruity, grassy, mushroom, perfumy, sweet	0.001	294307.0039	271278.8692	312455.0741	289653.9986	224181.0648	245942.6052	59055.81932	55180.4963	47329.20022	128834.243	217260.4638	159776.9589	-	-	-	-	-	-	-	1.100273027	0.001266541	0.184006812	-2.442168915	down	1.122655087	0.007660042	0.212648414	-2.233458003	down
88	XMW0265	57	71	240.282	C17H36	Tetradecane, 2,6,10-trimethyl-	Hydrocarbons	14905-56-7	1539	-	-	23953.95409	30006.56097	32123.2298	14656.66206	11526.78935	17570.65908	35454.52331	28902.48018	31380.88471	22570.37798	23461.49395	22381.7344	-	-	-	-	-	-	-	-	-	-	-	-	1.068420343	0.002660962	2.188089007	1.129671425	up
89	NMW0768	56	43	99.105	C6H13N	CyclohexylAmine	Amine	108-91-8	863	-	9.83	1122344.55	1200864.847	1281602.846	1246205.843	1101663.993	929868.0496	368655.6771	166599.9225	314991.5679	677349.1046	639410.051	628384.5788	C00571	-	-	-	-	-	-	1.044089338	0.000394551	0.235864481	-2.083969919	down	1.058686685	0.003081509	0.259400598	-1.946746289	down
90	XMW0019	121	136	136.052	C8H8O2	Acetophenone, 4'-hydroxy-	Ketone	99-93-4	1455	mild, sweet, hawthorn, balsamic, mimosa	5.5	455264.1158	259758.2555	397710.272	1272541.181	1119501.763	1358363.218	33083.1552	35921.34261	46673.06616	444485.8235	464979.1319	481993.6053	C10700	ko01100	1.151459677	0.000747894	3.370446787	1.752939848	up	1.088716026	0.028610478	0.103958093	-3.265926016	down	1.129413909	0.003218529	0.03084401	-5.018865864	down
91	WMW0095	109	69	196.183	C13H24O	5,9-Undecadien-2-ol, 6,10-dimethyl-	Alcohol	53837-34-6	1459	-	-	154371.5596	95376.83728	129446.5487	432077.2685	366285.0426	472464.8033	19202.3623	18627.05018	26023.75143	147365.42	152636.329	161082.732	-	-	1.159574805	0.003051364	3.351381998	1.744756137	up	1.083196974	0.023662289	0.16839139	-2.570109722	down	1.127818577	0.00563706	0.050245358	-4.31486586	down
92	NMW0766	55	56	128.084	C7H12O2	2-Propenoic acid, butyl ester	Ester	141-32-2	861	-	0.0029	4496352.232	4828646.364	4475814.791	5121415.262	4629889.649	4777578.508	1158422.157	656394.7621	1026496.316	2654945.696	2432697.553	2768695.757	-	-	-	-	-	-	-	1.07482516	6.98E-05	0.205880129	-2.280123506	down	1.105359426	4.93E-05	0.195563083	-2.35429404	down
93	XMW0637	70	42	112.089	C7H12O	Cyclobutanone, 2,2,3-trimethyl-	Ketone	1449-49-6	847	-	-	1852840.18	2045681.05	1904858.018	2142508.844	1907232.238	1995759.84	314097.9817	199703.5648	174918.4528	1141976.127	1107474.401	966994.9753	-	-	-	-	-	-	-	1.087008293	3.55E-05	0.118675684	-3.074903735	down	1.115061253	9.47E-05	0.113922735	-3.133872408	down
94	KMW0278	111	126	126.014	C6H6OS	Ethanone, 1-(2-thienyl)-	Heterocyclic compound	88-15-3	1092	sulfury, nutty, hazelnut, walnut	0.001	11900.62311	11246.02056	10751.76319	16217.37844	12927.67721	18000.73625	23845.43443	23184.97525	21487.70703	19081.10601	23989.07729	20524.98962	-	-	-	-	-	-	-	1.098407393	0.000862058	2.021278374	1.015268026	up	-	-	-	-	-
95	KMW0210	161	105	204.188	C15H24	1H-Cyclopenta[1,3]cyclopropa[1,2]benzene, octahydro-7-methyl-3-methylene-4-(1-methylethyl)-, [3aS-(3a.alpha.,3b.beta.,4.beta.,7.alpha.,7aS*)]-	Terpenoids	13744-15-5	1390	citrus, fruity, radish	-	8125.030122	4254.565677	8020.184651	15539.74882	14578.95594	15841.80652	6545.111562	7005.077445	5611.068483	8919.981567	9649.261667	11252.39383	C09648	-	1.070356659	0.01536678	2.252990486	1.171841222	up	-	-	-	-	-	1.117730535	9.34E-05	0.41690697	-1.262202604	down
96	XMW0483	95	94	95.037	C5H5NO	1H-Pyrrole-2-carboxAldehyde	Heterocyclic compound	1003-29-8	1012	musty, beefy, coffee	65	16360.69973	13008.2927	14327.29297	4229.852946	5465.979056	9578.237989	10565.22565	11989.1465	11910.99163	8293.296052	10365.28738	11337.3217	-	-	1.046985703	0.019057894	0.441091727	-1.180849393	down	-	-	-	-	-	-	-	-	-	-
97	XMW0552	189	204	204.115	C13H16O2	2,2'-Isopropylidenebis(5-methylfuran)	Heterocyclic compound	59212-75-8	1458	-	-	51517.85792	30530.03572	45242.99546	117415.5694	140324.6223	148530.5138	7968.791197	7528.712724	19015.57741	53119.05856	41054.0135	58935.34652	-	-	1.147822987	0.002034881	3.191671521	1.67431218	up	-	-	-	-	-	1.100113502	0.002100049	0.084950947	-3.557226154	down
98	D341	81	41	204.188	C15H24	Naphthalene, decahydro-1,6-bis(methylene)-4-(1-methylethyl)-, (4.alpha.,4a.alpha.,8a.alpha.)-	Terpenoids	30021-46-6	1459	-	-	93724.17259	53001.49251	75508.94697	280044.8118	243652.2668	304122.4969	4476.825289	5869.977529	23599.0906	91849.82614	66456.54266	105643.5495	-	-	1.157953252	0.001265726	3.724980406	1.897232837	up	-	-	-	-	-	1.085866061	0.00192718	0.041006391	-4.608007403	down
99	NMW0175	135	107	164.12	C11H16O	Phenol, 4-(1,1-dimethylpropyl)-	Phenol	80-46-6	1400	-	0.8	12153.56152	6327.927677	8972.472599	29564.52084	18839.12696	30366.13632	0	0	0	13043.52502	13507.60163	12820.30798	-	-	1.09181123	0.028535183	2.869159093	1.520627967	up	1.070215333	0.032237313	0		down	1.124729058	0.019446786	0		down
100	KMW0488	57	71	184.219	C13H28	Tridecane	Hydrocarbons	629-50-5	1300	alkane	0.042	66695.54092	42196.50855	56120.57874	76231.83297	47659.16618	74521.93589	0	0	0	34364.01415	36724.64153	34174.85221	C13834	-	-	-	-	-	-	1.100984865	0.016231059	0		down	1.128164605	0.019014575	0		down
101	XMW0213	70	71	186.162	C11H22O2	Isopentyl hexanoate	Ester	2198-61-0	1250	fruity, banana, apple, pineapple, green	0.32	0	0	0	126648.2001	108223.3398	132015.4854	191565.9472	175946.8588	169923.1051	136116.9144	152344.218	155969.9885	-	-	1.196663954	0.003452716			up	1.104591152	0.001293465			up	-	-	-	-	-
102	XMW1260	123	93	196.183	C13H24O	1-Cyclohexene-1-propanol, .alpha.,2,6,6-tetramethyl-	Alcohol	3293-47-8	1452	woody, floral, amber	-	39615.27818	25574.93403	33600.49096	121536.5639	104216.9344	131107.3976	0	0	0	38868.57759	42119.07318	45523.17321	-	-	1.16945983	0.002328002	3.612292295	1.852914636	up	1.099991216	0.014912271	0		down	1.131027	0.004347882	0		down
103	NMW0101	121	136	168.115	C10H16O2	Ascaridole	Terpenoids	512-85-6	1244	-	-	0	0	0	27640.62501	23074.0798	29456.52373	43182.79243	38998.4631	38202.31093	29058.52227	32831.38256	34601.46736	C09836	-	1.195216843	0.005009722			up	1.104559129	0.001478466			up	-	-	-	-	-
104	D266	83	55	182.203	C13H26	1-Tridecene	Hydrocarbons	2437-56-1	1292	-	-	5604.895833	4770.139605	5757.771895	12682.23695	4183.61331	13105.4959	0	0	0	5671.503599	4709.988593	4819.550669	-	-	-	-	-	-	-	1.098058894	0.0032416	0		down	1.016469159	0.075190705	0		down
105	XMW0580	57	71	212.25	C15H32	Dodecane, 2,6,10-trimethyl-	Hydrocarbons	3891-98-3	1366	-	-	8864.017889	9276.847289	9382.004638	8604.276219	5128.417611	8303.715681	0	0	0	6338.534617	5695.125352	7393.676028	-	-	-	-	-	-	-	1.104561786	0.00029676	0		down	1.098028962	0.022155551	0		down
106	KMW0271	108	107	108.058	C7H8O	Phenol, 3-methyl-	Phenol	108-39-4	1075	smoky, petroleum	0.38	0	0	0	24431.18922	20118.03743	21845.09954	7395.430478	4661.207459	7614.801362	5200.916137	6976.892909	6593.748138	C01467	-	1.196582746	0.003191615			up	1.070097599	0.020355079			up	1.090868643	0.000823183	0.296281933	-1.754957441	down
107	XMW0199	71	57	240.282	C17H36	Hexadecane, 4-methyl-	Hydrocarbons	25117-26-4	1659	-	-	38377.49287	26679.37833	28031.79227	14891.78641	10181.55291	13726.06254	0	0	0	9539.596506	10977.27995	12871.39081	-	-	1.11784452	0.027101069	0.416800504	-1.262571073	down	1.099849366	0.01388285	0		down	1.124367549	0.011781601	0		down
108	XMW0296	112	70	172.146	C10H20O2	Acetic acid, octyl ester	Ester	112-14-1	1210	green, earthy, mushroom, herbal, waxy	0.14	0	0	0	9811.523589	7237.45748	11001.74885	5993.472724	7082.920295	5347.752562	5639.048345	7147.625273	7725.387653	-	-	1.181242602	0.01382286			up	1.090952545	0.006728745			up	-	-	-	-	-
109	XMW0549	108	91	204.188	C15H24	(1S,4aR,7R)-1,4a-Dimethyl-7-(prop-1-en-2-yl)-1,2,3,4,4a,5,6,7-octahydronaphthalene	Terpenoids	52026-55-8	1447	-	-	0	0	0	11959.55507	11719.78805	12354.95763	11824.42412	9988.305286	7103.56425	7494.843592	11711.28513	11635.08491	-	-	1.19684144	0.000237607			up	1.085603241	0.01971998			up	-	-	-	-	-
110	XMW0997	83	55	236.178	C15H24O2	Bornyl tiglate	Ester	101223-92-1	1615	-	-	26001.79149	18392.99831	19889.16186	14865.73762	8139.275776	14380.87321	0	0	0	8980.024445	9475.647277	9320.72285	-	-	-	-	-	-	-	1.099444177	0.011591802	0		down	1.108398293	0.028902775	0		down
111	KMW0112	91	106	106.078	C8H10	o-Xylene	Aromatics	95-47-6	888	geranium	7	24941.19727	25882.48085	31670.59203	89316.80107	79886.49731	95003.62282	0	0	0	20188.33976	21326.21444	21894.20439	C07212	ko01100	1.181806605	0.00140722	3.202730574	1.679302438	up	1.10392091	0.005802839	0		down	1.131151012	0.002496149	0		down
112	NMW0124	126	41	168.115	C10H16O2	2-Cyclohexen-1-one, 2-hydroxy-3-methyl-6-(1-methylethyl)-	Terpenoids	490-03-9	1302	minty, buchu, leafy, black currant, bud, phenol, corn mint, menthol, herbal, woody	-	4767.926991	4368.446928	4392.726472	4032.591818	4100.802567	4192.120125	0	0	0	4301.219934	4343.3191	4662.109418	C09854	-	-	-	-	-	-	1.1010502	0.000821089	0		down	1.130608643	0.000126494	0		down
113	KMW0115	104	103	104.063	C8H8	Styrene	Aromatics	100-42-5	893	penetrating, balsamic, gasoline	0.0036	31260.78362	33565.07051	38066.75059	17443.09246	19254.319	19658.84115	0	0	0	6884.74771	7411.297896	7527.833548	C19506	-	-	-	-	-	-	1.104418115	0.003378326	0		down	1.130337854	0.001312533	0		down
114	WMW0194	110	81	152.12	C10H16O	Thujone	Terpenoids	546-80-5	1103	cedar leaf	0.36	0	0	0	50109.00148	43843.17182	51184.07878	96100.55527	79097.07013	72289.42656	74804.57309	67431.32573	72403.59406	C09906	-	1.196675144	0.002230998			up	1.103997675	0.007286396			up	-	-	-	-	-
115	XMW0264	161	105	204.188	C15H24	Bicyclo[4.4.0]dec-1-ene, 2-isopropyl-5-methyl-9-methylene-	Terpenoids	150320-52-8	1507	-	-	12301.53845	6002.479125	8921.044652	124332.4779	109950.3341	124972.2363	0	0	0	10448.73668	9536.82343	9554.914701	-	-	1.183047473	0.000634013	13.19574755	3.722001178	up	1.06269232	0.037946383	0		down	1.131275557	0.001672915	0		down
116	NMW0188	147	148	148.052	C9H8O2	2-Propenoic Acid, 3-phenyl-	Acid	621-82-9	1435	balsamic, sweet, storax	-	731387.6441	475142.7297	650818.2377	1931879.462	1720298.755	1930457.43	0	0	0	820396.1023	888136.1475	910102.124	C00423	ko00130,ko00360,ko00940,ko00996,ko00999,ko01100,ko01110	1.165258061	0.000282718	3.005701575	1.587701776	up	1.10354557	0.014604502	0		down	1.131306319	0.001423758	0		down
117	XMW0260	57	71	240.282	C17H36	Hexadecane, 2-methyl-	Hydrocarbons	1560-92-5	1664	-	-	52093.81263	33161.20254	39119.64187	21265.60224	14549.49239	22033.717	0	0	0	13473.09756	14806.88168	14957.56049	-	-	1.071593374	0.042155155	0.465117356	-1.10433332	down	1.09984596	0.017693306	0		down	1.125101716	0.01485865	0		down
118	KMW0574	131	103	176.084	C11H12O2	2-Propenoic acid, 3-phenyl-, ethyl ester	Ester	103-36-6	1464	sweet, balsamic, fruity, spicy, powdery, berry, plum	0.165	12060.4916	8279.027018	9036.811781	27635.42862	23958.38361	30079.89388	0	0	0	9574.151032	10214.44587	10845.77816	C06359	-	1.161602137	0.002250581	2.780255566	1.475217504	up	1.092007065	0.013631096	0		down	1.130395244	0.004242998	0		down
119	D338	119	204	204.188	C15H24	1-methyl-4-(1,2,2-trimethylcyclopentyl)cyclohexa-1,3-diene	Terpenoids	29621-78-1	1509	-	-	7217.462057	6555.811736	6689.251374	21923.57048	21752.38289	25772.01585	0	0	0	8326.435877	9203.475173	9400.531144	-	-	1.190041143	0.005493528	3.393910021	1.762948317	up	1.10283867	0.000876048	0		down	1.130309741	0.003198065	0		down
120	NMW0206	91	105	204.188	C15H24	(1R,9R,E)-4,11,11-Trimethyl-8-methylenebicyclo[7.2.0]undec-4-ene	Terpenoids	68832-35-9	1466	-	-	255755.4998	168537.986	221154.216	605312.8447	527629.0181	836045.4628	0	0	0	252872.9155	226024.9788	225728.3931	-	-	1.13567462	0.033795656	3.050576089	1.609081715	up	1.103081914	0.013606437	0		down	1.130372929	0.019336209	0		down
121	XMW1268	99	71	144.042	C6H8O4	2-Furancarboxylic acid, tetrahydro-3-methyl-5-oxo-	Heterocyclic compound	22073-04-7	1304	-	-	5620.828892	5057.643896	5293.129039	5650.850884	4737.344244	5433.188596	0	0	0	5497.28343	4979.86723	4852.705641	-	-	-	-	-	-	-	1.10212436	0.000939546	0		down	1.125999746	0.002717572	0		down
122	KMW0548	204	161	204.188	C15H24	[1aR-(1a.alpha.,4.alpha.,4a.beta.,7b.alpha.)]-1a,2,3,4,4a,5,6,7b-octahydro-1,1,4,7-tetramethyl-1H-Cycloprop[e]azulene	Terpenoids	489-40-7	1409	woody, balsamic	-	216510.2561	136250.9056	185714.8238	616492.3282	556241.5148	612599.6381	0	0	0	273525.1903	302060.3176	312973.2205	-	-	1.168075772	0.000202603	3.315530365	1.729239668	up	1.10259764	0.016542483	0		down	1.131308413	0.001068361	0		down
123	XMW1490	162	161	162.068	C10H10O2	3-MethoxycinnamAldehyde	Aldehyde	56578-36-0	1451	-	-	16186.65582	10896.29674	15668.26791	41723.34973	35848.82086	44711.23824	0	0	0	13390.57114	14706.78632	15727.97428	-	-	1.156680458	0.001992535	2.860348956	1.516191163	up	1.096199646	0.013674284	0		down	1.130724768	0.004053932	0		down
124	D317	121	108	208.183	C14H24O	2-Buten-1-ol, 2-ethyl-4-(2,2,3-trimethyl-3-cyclopenten-1-yl)-	Alcohol	28219-61-6	1559	woody, sandalwood, greasy, oily, waxy	-	6354.557566	6184.566076	5665.378588	18767.5314	15320.83675	21544.22105	0	0	0	6050.023764	7045.975886	7140.700655	-	-	1.176171345	0.019083548	3.055979697	1.611634958	up	1.101040513	0.001164846	0		down	1.127831187	0.009290633	0		down
125	XMW0636	85	71	268.069	C10H21I	1-iodo-Decane	Halogenated hydrocarbons	2050-77-3	1433	-	-	5436.629422	4062.572228	4002.789822	4519.809553	4089.680373	4753.141373	0	0	0	5032.129645	4281.306847	5064.875447	-	-	-	-	-	-	-	1.068571055	0.010654005	0		down	1.125775788	0.001897686	0		down
126	KMW0623	121	93	204.188	C15H24	1,5-Cyclodecadiene, 1,5-dimethyl-8-(1-methylethylidene)-, (E,E)-	Terpenoids	15423-57-1	1557	woody, earthy, spicy	-	6354.557566	6336.392666	6071.335747	18767.5314	15320.83675	21544.22105	0	0	0	5835.204053	6806.299518	6949.595783	C09672	ko00909	1.176517807	0.020558095	2.965128517	1.568094637	up	1.103586698	0.000214121	0		down	1.127831187	0.009290633	0		down
127	KMW0150	105	120	120.094	C9H12	Benzene, 1,2,4-trimethyl-	Aromatics	95-63-6	990	plastic	0.26	15491.21742	13668.86522	18180.37054	59011.39145	48522.16922	60023.35494	0	0	0	13593.93385	14805.30106	16617.74698	C14533	-	1.180196866	0.00416398	3.539402443	1.823505811	up	1.102409411	0.006824753	0		down	1.130857748	0.004305469	0		down
128	KMW0234	119	134	134.11	C10H14	p-Cymene	Aromatics	99-87-6	1027	woody, citrus	0.0114	27653.16122	22904.74133	24406.46049	48201.94665	47233.6485	51918.26742	0	0	0	25385.10032	20785.57263	21951.68871	C06575	ko01100	-	-	-	-	-	1.103189037	0.003129896	0		down	1.131168954	0.000843909	0		down
129	KMW0598	57	41	198.198	C13H26O	Tridecanal	Aldehyde	10486-19-8	1513	fresh, clean, aldehydic, soapy, citrus, petal, waxy, grapefruit, peel	0.07	320659.4986	190003.0755	266161.8129	208610.446	180043.793	226363.1224	0	0	0	123783.1179	146502.2482	152627.3969	-	-	-	-	-	-	-	1.102399143	0.020747049	0		down	1.131110977	0.004303485	0		down
130	XMW0701	145	131	160.1	C10H12N2	1H-Pyrrolo[2,3-b]pyridine, 2-(1-methylethyl)-	Heterocyclic compound	27257-18-7	1392	-	-	0	0	0	5535.502611	4903.859715	5493.632644	4441.552432	4723.863536	4312.654856	4094.485701	4303.707218	5039.114137	-	-	1.193769023	0.001471097			up	1.10111471	0.000729711			up	-	-	-	-	-
131	XMW0592	71	43	226.266	C16H34	Pentadecane, 4-methyl-	Hydrocarbons	2801-87-8	1556	-	-	15380.86366	12465.28442	13048.33659	7901.578991	6122.204935	9051.81078	0	0	0	5500.235154	6684.919539	5581.288035	-	-	-	-	-	-	-	1.101500839	0.004242634	0		down	1.117035088	0.012052912	0		down
132	XMW0856	105	77	164.084	C10H12O2	1-Butanone, 2-hydroxy-1-phenyl-	Ketone	16183-46-3	1390	-	-	0	0	0	43688.51402	38577.22596	47487.0797	25103.37821	27237.86015	20764.66329	31340.46802	35476.25517	39293.45954	-	-	1.196087709	0.003543129			up	1.10178157	0.006052111			up	-	-	-	-	-
133	WMW0007	107	93	204.188	C15H24	[1S-(1.alpha.,7.alpha.,8a.beta.)]-1,2,3,5,6,7,8,8a-octahydro-1,4-dimethyl-7-(1-methylethenyl)-Azulene	Terpenoids	3691-11-0	1505	-	-	9082.964206	8344.01705	9083.444275	32091.06788	29902.054	37545.29703	0	0	0	11544.50476	13766.48091	14454.48344	C20174	-	1.188948591	0.008027214	3.754689595	1.908693643	up	1.10404043	0.00077655	0		down	1.130347183	0.004658431	0		down
134	XMW0629	204	189	204.188	C15H24	3H-3a,7-Methanoazulene, 2,4,5,6,7,8-hexahydro-1,4,9,9-tetramethyl-, [3aR-(3a.alpha.,4.beta.,7.alpha.)]-	Terpenoids	2387-78-2	1399	-	-	4549.999458	4243.857686	5857.584415	7923.730026	7740.478946	7009.194304	0	0	0	10770.12884	10152.64444	8558.503224	C17505	-	-	-	-	-	-	1.082599552	0.010110839	0		down	1.129259046	0.001363458	0		down
135	XMW1439	91	119	165.079	C9H11NO2	Benzene, (1-nitropropyl)-	Aromatics	5279-14-1	1310	-	-	0	0	0	12719.79462	12353.13196	13669.9059	9916.981176	9594.561592	8306.034134	9435.438424	11167.31056	11912.81265	-	-	1.1961942	0.000921786			up	1.101945078	0.002804973			up	-	-	-	-	-
136	KMW0101	74	57	102.068	C5H10O2	Butanoic Acid, 2-methyl-	Acid	116-53-0	861	pungent, acid, roquefort, cheese	5.9	12139.67853	13393.77485	12598.27545	11224.92689	12903.38094	10025.33166	0	0	0	4759.14371	6026.042973	5314.996361	C18319	-	-	-	-	-	-	1.103937031	0.000829723	0		down	1.126196296	0.005331981	0		down
137	w10	58	71	198.198	C13H26O	2-Undecanone, 6,10-dimethyl-	Ketone	1604-34-8	1408	dry, musty	-	10922.36963	7919.889653	8932.671612	6857.912985	6906.644716	7462.784928	0	0	0	5252.75983	6701.362529	6173.055041	-	-	-	-	-	-	-	1.095612455	0.008951888	0		down	1.130339247	0.000750969	0		down
138	NMW0215	71	135	181.005	C5H11NS3	N,N-Dimethyl-1,2,3-trithian-5-Amine	Heterocyclic compound	31895-21-3	1491	-	-	45868.41265	62582.2834	57702.58218	32936.53453	36479.23444	37092.07664	0	0	0	64152.55504	53871.86904	68827.91969	-	-	-	-	-	-	-	1.103176772	0.007931823	0		down	1.130619397	0.00132823	0		down
139	KMW0638	69	41	238.193	C15H26O2	Geranyl isovalerate	Ester	109-20-6	1606	green, fruity, apple, blueberry, pineapple	-	30173.3148	19226.63395	20219.80973	14102.28318	7435.422813	13615.28285	0	0	0	8511.157842	11000.67374	9128.958212	-	-	-	-	-	-	-	1.095761388	0.021939627	0		down	1.103294799	0.031935071	0		down
140	D244	161	105	222.198	C15H26O	(3S,3aR,3bR,4S,7R,7aR)-4-Isopropyl-3,7-dimethyloctahydro-1H-cyclopenta[1,3]cyclopropa[1,2]benzen-3-ol	Terpenoids	23445-02-5	1515	spicy, minty	-	48926.42796	6002.479125	8921.044652	124416.8162	111733.3979	156252.2261	0	0	0	37660.08608	48336.77651	39101.07822	-	-	1.039053614	0.004662362	6.14569674	2.619576579	up	-	-	-	-	-	1.13037949	0.010094122	0		down
141	NMW0171	77	107	152.047	C8H8O3	Acetic Acid, phenoxy-	Acid	122-59-8	1389	sour, sweet	-	0	0	0	19332.31424	16293.62387	20777.09033	11694.43315	11483.31419	9500.521315	13598.40097	16978.08342	17990.67681	C02181	-	1.194584238	0.004902335			up	1.101193814	0.004090108			up	-	-	-	-	-
142	XMW1392	91	105	148.125	C11H16	2-Methyl-7-exo-vinylbicyclo[4.2.0]oct-1(2)-ene	Hydrocarbons	107914-89-6	1112	-	-	0	0	0	12274.09294	11073.2744	13764.95725	21364.29981	22410.82951	17829.43906	16558.46295	21548.18427	17559.7755	-	-	1.19383479	0.003937129			up	1.102241571	0.004524897			up	-	-	-	-	-
143	KMW0096	60	43	102.068	C5H10O2	Butanoic Acid, 3-methyl-	Acid	503-74-2	850	sour, stinky, feet, sweaty, cheese, tropical	0.06	9040.536664	12353.91476	11260.50764	12648.38037	11293.61933	8895.034862	0	0	0	5473.962712	4502.562884	4157.912263	C08262	ko01110	-	-	-	-	-	1.098605161	0.007923916	0		down	1.122709579	0.009902315	0		down
144	XMW0639	79	91	202.172	C15H22	1,4-Methanobenzocyclodecene, 1,2,3,4,4a,5,8,9,12,12a-decahydro-	Terpenoids	74708-73-9	1567	-	-	14820.99478	10887.17613	12002.87679	31681.54376	21738.27175	29654.89049	0	0	0	9858.860473	13267.10411	11399.26811	-	-	1.1247773	0.025903861	2.202927552	1.13942205	up	1.098450363	0.0085595	0		down	1.128105872	0.011789285	0		down
145	KMW0619	69	71	224.178	C14H24O2	Butanoic acid, 3,7-dimethyl-2,6-octadienyl ester, (E)-	Ester	106-29-6	1562	sweet, fruity, rose, waxy, raspberry, tropical	-	16860.18942	12397.74268	13791.70499	7290.377741	7010.714331	11250.52808	0	0	0	7010.689378	7421.096706	9275.24678	-	-	-	-	-	-	-	1.099357936	0.008331721	0		down	1.107654396	0.024876808	0		down
146	XMW0285	121	122	122.037	C7H6O2	BenzAldehyde, 4-hydroxy-	Aldehyde	123-08-0	1364	sweet, nutty, almond, balsamic, woody	10.963	0	0	0	50275.96127	41371.38734	52555.90959	15947.14894	16474.1931	11056.90302	27517.19088	35396.69117	38102.42172	C00633	ko01100	1.19593035	0.005001594			up	1.094984246	0.013867279			up	1.100048234	0.003279895	0.301506676	-1.729738148	down
147	NMW0088	55	70	184.146	C11H20O2	2-Ethylhexyl acrylate	Ester	103-11-7	1220	-	0.55	0	0	0	13277.37017	6621.536173	18389.54396	6333.455456	7097.294446	5236.181893	5870.33654	8411.056935	8165.828346	C19420	-	1.132460572	0.064443561			up	1.089736254	0.00745088			up	-	-	-	-	-
148	XMW0101	101	70	130.099	C7H14O2	1-Ethylpropyl acetate	Ester	620-11-1	793	-	0.009	0	0	0	8890.88574	6506.283848	4828.829689	12316.70953	10090.12804	10652.61518	15223.43616	10380.30545	11906.43227	-	-	1.15316681	0.029223323			up	1.103230097	0.003659503			up	-	-	-	-	-
149	XMW0151	161	204	204.188	C15H24	Epizonarene	Terpenoids	41702-63-0	1501	-	-	14564.24742	8109.989176	11798.17564	36058.78544	35127.80726	42271.24513	0	0	0	19317.04404	12667.7967	13624.79318	-	-	1.14796093	0.000968833	3.291264824	1.718642114	up	1.083489672	0.025463411	0		down	1.130603126	0.003496388	0		down
150	w45	55	41	196.219	C14H28	2-Tetradecene, (E)-	Hydrocarbons	35953-54-9	1406	-	-	31090.95888	20960.84775	29042.17956	0	0	0	10024.60609	11351.08438	9606.302375	9559.908846	15294.8577	14897.144	-	-	1.191534078	0.012835443	0		down	1.06745101	0.029646494	0.382050437	-1.388164985	down	1.128787531	0.002583386			up
151	XMW1255	127	145	214.193	C13H26O2	Octanoic acid, 2-pentyl ester	Ester	55193-30-1	1417	-	-	7357.316	5024.569851	6468.198026	22025.84187	19585.51699	21243.0372	0	0	0	7575.734706	7174.833	10968.53363	-	-	1.177133251	0.000123222	3.334435882	1.737442708	up	1.083843608	0.011500868	0		down	1.131158979	0.001176875	0		down
152	XMW0228	83	70	126.104	C8H14O	Cyclohexanol, 1-ethenyl-	Alcohol	1940-19-8	1020	-	-	0	0	0	5381.06857	5728.654642	4389.942581	8421.719255	7533.056896	6272.398818	4390.593428	4273.13913	6539.708683	-	-	1.182095212	0.005971926			up	1.095970313	0.007008509			up	-	-	-	-	-
153	XMW0766	81	67	152.12	C10H16O	Cyclohexanone, 5-methyl-2-(1-methylethylidene)-	Terpenoids	15932-80-6	1212	minty	-	22581.79198	18511.53275	17282.71985	8482.445944	8924.803678	8771.090216	0	0	0	4882.664565	7970.611873	8040.528563	-	-	1.171211786	0.020967476	0.448443193	-1.157002853	down	1.100617115	0.006704325	0		down	1.13071184	0.000220722	0		down
154	WMW0043	69	41	222.198	C15H26O	d-Nerolidol	Terpenoids	142-50-7	1544	mild, floral	-	20589.47497	14440.80622	17509.79353	7290.377741	7655.392295	11250.52808	0	0	0	8005.025478	8294.107372	8620.084216	-	-	1.080898486	0.0192273	0.498596514	-1.004055298	down	1.099469661	0.010116104	0		down	1.112201254	0.020305134	0		down
155	XMW1247	105	161	176.157	C13H20	Cyclohexene, 6-(2-butenylidene)-1,5,5-trimethyl-, (E,Z)-	Hydrocarbons	71186-24-8	1336	-	-	5918.734998	4375.39017	6972.277861	13515.58942	8853.619414	13044.90461	0	0	0	4526.132066	4842.62177	5241.500166	-	-	1.057153997	0.03636548	2.051041748	1.036356858	up	1.07195484	0.016736809	0		down	1.120265129	0.015393637	0		down
156	NMW0163	123	95	138.068	C8H10O2	p-Hydroxyphenyl methyl carbinol	Alcohol	2380-91-8	1374	-	-	0	0	0	4175.743944	4446.763954	4774.553178	5381.282193	4062.501863	8159.620861	5055.660652	4310.025576	4414.90585	C13638	-	1.189646837	0.00149948			up	1.031521386	0.039833538			up	-	-	-	-	-
157	KMW0404	128	129	128.063	C10H8	Naphthalene	Aromatics	91-20-3	1182	pungent, dry, tarry	0.05	0	0	0	527177.7187	428729.6664	485683.7281	309919.4495	321145.0259	267954.8803	273500.1648	314520.8697	329232.3354	C00829	ko01100	1.197152832	0.003507978			up	1.1041358	0.002904901			up	-	-	-	-	-
158	D283	69	123	192.151	C13H20O	2-Buten-1-one, 1-(2,6,6-trimethyl-2-cyclohexen-1-yl)-, (E)-	Ketone	24720-09-0	1395	floral, rose, apple, fruity, black currant, currant	-	51652.47719	204284.9961	11565.96131	34628.96901	31919.52319	36287.27273	0	0	0	15489.20999	18400.83283	18349.41139	-	-	-	-	-	-	-	-	-	-	-	-	1.131156249	0.001376244	0		down
159	NMW0158	77	106	153.043	C7H7NO3	Benzene, 1-methoxy-2-nitro-	Aromatics	91-23-6	1368	-	-	0	0	0	10142.59948	9513.429171	12747.82646	253064.4327	32742.88453	26662.51739	7363.245277	9132.98349	8925.692658	C19270	-	1.189215988	0.008297582			up	1.02433629	0.296841263			up	-	-	-	-	-
160	XMW0812	105	91	204.188	C15H24	Benzene, (1-methyl-1-propylpentyl)-	Aromatics	54932-91-1	1504	-	-	11750.62319	7306.317482	9730.083871	55918.4323	28366.93686	33837.06907	0	0	0	14284.13488	11027.26028	12041.12178	-	-	1.134578647	0.068351668	4.103322247	2.036792458	up	1.087419413	0.017457254	0		down	1.122202471	0.042829028	0		down
161	WMW0022	123	81	220.183	C15H24O	Salvial-4(14)-en-1-one	Terpenoids	73809-82-2	1595	-	-	5382.590058	4241.587713	4526.031432	20082.94501	12154.97678	4744.159714	0	0	0	5552.499831	6813.928468	7570.732414	-	-	-	-	-	-	-	1.08823191	0.005243648	0		down	1.007506928	0.108470857	0		down
162	XMW1006	41	82	220.183	C15H24O	(1S,4R,7S,8R,11R,13R)-4,7,11-Trimethyl-5-oxatetracyclo[5.4.2.01,8.04,13]tridecane	Terpenoids	18319-31-8	1546	-	-	6171.44352	6746.521999	4923.633339	4962.012721	5362.037686	4001.309388	0	0	0	4308.791972	6010.322647	5397.284143	-	-	-	-	-	-	-	1.08483868	0.008085441	0		down	1.106829265	0.007074134	0		down
163	XMW0012	105	161	204.188	C15H24	Naphthalene, 1,2,4a,5,6,8a-hexahydro-4,7-dimethyl-1-(1-methylethyl)-, [1S-(1.alpha.,4a.beta.,8a.alpha.)]-	Terpenoids	24406-05-1	1538	woody, dry	-	8856.387236	6668.53422	7015.462938	24894.79596	18909.91696	28304.18738	0	0	0	8113.759142	10026.89959	6907.87955	C16815	-	1.161027802	0.021354242	3.199098074	1.677665221	up	1.093667942	0.008065666	0		down	1.127271797	0.01279841	0		down
164	XMW0423	93	136	194.167	C13H22O	6,8-Nonadien-2-one, 8-methyl-5-(1-methylethyl)-, (E)-	Ketone	54868-48-3	1373	-	-	11879.90805	16891.40493	4614.635447	40685.05988	39829.80573	41676.60323	0	0	0	31867.80036	31838.74773	46239.7461	-	-	1.05520791	0.012716791	3.659966979	1.871830632	up	-	-	-	-	-	1.131264544	0.000171591	0		down
165	NMW0173	136	108	154.027	C7H6O4	2,6-dihydroxy-Benzoic Acid	Acid	303-07-1	1397	-	25	0	0	0	5707.669673	4789.565222	6159.09747	4851.041771	5146.997613	5132.518615	5573.948712	4429.121151	7493.877668	C21298	-	1.184214552	0.005225462			up	1.102765489	0.000364598			up	-	-	-	-	-
166	KMW0354	41	69	140.12	C9H16O	2,6-Nonadien-1-ol	Alcohol	7786-44-9	1167	green, cucumber, vegetable	-	0	0	0	14886.29292	6799.285741	18530.57225	0	0	0	6044.690485	11045.37755	9417.6775	-	-	1.135216976	0.060832212			up	-	-	-	-	-	1.077054583	0.060832212	0		down
167	D253	136	108	136.064	C7H8N2O	2-Acetyl-3-methylpyrazine	Heterocyclic compound	23787-80-6	1082	nutty, flesh, roasted hazelnut, toasted grain, corn, chip, vegetable, nut skin, caramel	0.02	0	0	0	119137.0927	99627.56054	125144.9364	0	0	0	18150.56876	14440.8644	15068.10995	-	-	1.196477253	0.004483983			up	-	-	-	-	-	1.131025595	0.004483983	0		down
168	KMW0204	69	56	144.115	C8H16O2	Acetic acid, hexyl ester	Ester	142-92-7	1014	fruity, green, apple, banana, sweet	0.115	0	0	0	28582.4841	22813.21769	29326.17838	0	0	0	6766.314617	8854.699579	7593.549292	-	-	1.195069238	0.005800573			up	-	-	-	-	-	1.129965395	0.005800573	0		down
169	KMW0303	131	103	162.068	C10H10O2	2-Propenoic acid, 3-phenyl-, methyl ester	Ester	103-26-4	1379	sweet, balsamic, strawberry, cherry, cinnamon	0.011	0	0	0	7731.77991	6219.744598	7218.497829	0	0	0	4606.256692	5780.219012	6032.640394	C06358	-	1.192035435	0.003934109			up	-	-	-	-	-	1.12685582	0.003934109	0		down
170	XMW1381	91	105	134.11	C10H14	Bicyclo[3.2.1]oct-2-ene, 3-methyl-4-methylene-	Terpenoids	49826-53-1	1168	-	-	6567.048546	9595.79197	6985.724751	0	0	0	0	0	0	5404.654997	4002.070856	4069.796276	-	-	1.179694457	0.014746894	0		down	1.086732224	0.014746894	0		down	-	-	-	-	-
171	XMW0795	147	162	162.079	C9H10N2O	3H-Indazol-3-one, 1-ethyl-1,2-dihydro-	Heterocyclic compound	54385-62-5	1422	-	-	0	0	0	0	0	0	39058.24773	35214.31353	37174.7326	33108.34919	33586.35518	37057.76182	-	-	-	-	-	-	-	1.104706271	0.000891151			up	1.131193911	0.000891151			up
172	KMW0388	119	91	152.12	C10H16O	Carveol	Terpenoids	99-48-9	1219	minty, spearmint, cool, green, herbal, caraway, spicy	-	11468.61717	9071.433517	7672.232749	0	0	0	0	0	0	9832.372911	10960.94366	11257.62803	-	-	1.181888976	0.013610621	0		down	1.089192019	0.013610621	0		down	-	-	-	-	-
173	XMW0469	105	119	204.188	C15H24	(1R,3aS,8aS)-7-Isopropyl-1,4-dimethyl-1,2,3,3a,6,8a-hexahydroazulene	Terpenoids	36577-33-0	1440	-	-	0	0	0	0	0	0	63382.5228	49466.11133	59825.23327	69114.47425	70710.1119	78695.18259	-	-	-	-	-	-	-	1.104313026	0.005218283			up	1.130496632	0.005218283			up
174	KMW0186	100	44	128.12	C8H16O	Octanal	Aldehyde	124-13-0	1006	lemon, citrus, green grass	0.0007	0	0	0	12937.28044	11983.54173	14883.20602	0	0	0	5726.472356	5860.870214	6547.899875	C01545	-	1.193826807	0.004110038			up	-	-	-	-	-	1.129310068	0.004110038	0		down
175	XMW0802	148	147	148.064	C8H8N2O	2-Hydroxymethylbenzimidazole	Heterocyclic compound	22128-99-0	1437	-	-	0	0	0	0	0	0	11193.37504	10205.98707	13522.23981	9884.766929	10281.21732	11580.24697	-	-	-	-	-	-	-	1.100287267	0.007056947			up	1.126175847	0.007056947			up
176	WMW0053	119	120	204.188	C15H24	Benzene, 1-(1,5-dimethylhexyl)-4-methyl-	Terpenoids	1461-02-5	1449	-	-	0	0	0	0	0	0	38121.3099	41861.0834	42942.80011	52830.585	59228.64386	50166.0825	-	-	-	-	-	-	-	1.103813803	0.001268306			up	1.130627408	0.001268306			up
177	NMW0156	91	149	149.03	C8H7NS	Benzene, (isothiocyanatomethyl)-	Sulfur compounds	622-78-6	1367	mild, watercress, dusty, medicinal, horseradish, oily	0.0007	0	0	0	38683.40642	43929.79638	38870.99515	0	0	0	29305.79942	33289.92151	35345.71807	C03098	-	1.196566312	0.001795862			up	-	-	-	-	-	1.130362109	0.001795862	0		down
178	WMW0059	105	77	204.115	C13H16O2	E-2-Hexenyl benzoate	Ester	76841-70-8	1588	-	-	0	0	0	15422.8524	9292.423851	15892.41239	0	0	0	6129.812859	5570.759936	4976.82515	-	-	1.177824842	0.023793522			up	-	-	-	-	-	1.115000334	0.023793522	0		down
179	XMW0372	57	41	212.25	C15H32	Tridecane, 4,8-dimethyl-	Hydrocarbons	55030-62-1	1384	-	-	0	0	0	0	0	0	44166.73045	35106.56569	36472.40776	12902.05147	16264.0855	15662.59339	-	-	-	-	-	-	-	1.104169257	0.005300323			up	1.130458512	0.005300323			up
180	XMW1290	98	97	126.079	C6H10N2O	3-n-Propyl-2-pyrazolin-5-one	Heterocyclic compound	29211-70-9	1071	-	-	0	0	0	32042.52064	28318.21509	33504.47907	0	0	0	30397.72661	38594.19618	33706.28205	-	-	1.196337374	0.002425979			up	-	-	-	-	-	1.130952343	0.002425979	0		down
181	XMW1038	95	109	220.183	C15H24O	Longifolenaldehyde	Terpenoids	19890-84-7	1591	-	-	0	0	0	21984.33391	16845.44989	28947.6344	0	0	0	8485.302563	11075.52937	9857.273801	-	-	1.186282222	0.02325612			up	-	-	-	-	-	1.123192679	0.02325612	0		down
182	XMW0966	95	123	206.167	C14H22O	1-((1S,3aR,4S,7R,7aR)-3a,7a-Dimethyloctahydro-1H-4,7-methanoinden-1-yl)ethanone	Ketone	66748-84-3	1589	-	-	0	0	0	21913.2471	13562.36736	28784.21855	0	0	0	8427.686725	11001.20677	9757.884475	-	-	1.175678048	0.039718419			up	-	-	-	-	-	1.113847687	0.039718419	0		down
183	KMW0687	109	69	222.198	C15H26O	1H-Cycloprop[e]azulen-4-ol, decahydro-1,1,4,7-tetramethyl-, [1aR-(1a.alpha.,4.beta.,4a.beta.,7.alpha.,7a.beta.,7b.alpha.)]-	Terpenoids	552-02-3	1591	sweet, green, herbal, fruity, tropical, minty	-	0	0	0	19436.92463	10119.81755	22742.7785	0	0	0	4721.979297	5729.143323	4370.873187	-	-	1.165485769	0.043920581			up	-	-	-	-	-	1.104349115	0.043920581	0		down
184	D216	121	93	206.167	C14H22O	.alpha.-Irone	Terpenoids	79-69-6	1526	orris, floral, berry, violet, woody, powdery	0.002	0	0	0	5794.453005	4638.316841	8292.123625	0	0	0	6187.947296	4900.383915	4361.158628	C09690	-	1.142252533	0.028567775			up	-	-	-	-	-	1.084747388	0.028567775	0		down
185	NMW0157	93	135	135.068	C8H9NO	Acetamide, N-phenyl-	Amine	103-84-4	1366	-	270	0	0	0	27081.53952	14910.67282	25564.00728	0	0	0	29592.31892	25223.45807	20236.96926	C07565	-	1.183251305	0.027718355			up	-	-	-	-	-	1.119482626	0.027718355	0		down
186	NMW0249	69	81	218.203	C16H26	(3E,7E)-4,8,12-Trimethyltrideca-1,3,7,11-tetraene	Terpenoids	62235-06-7	1577	-	-	0	0	0	14725.34527	10286.97672	18073.86736	0	0	0	4054.225427	5833.365005	4604.254384	C20700	ko00904,ko01110	1.17980303	0.023780952			up	-	-	-	-	-	1.117448085	0.023780952	0		down
187	XMW1102	131	103	174.068	C11H10O2	Vinyl trans-cinnamate	Ester	17719-70-9	1357	-	-	0	0	0	12856.50617	20793.82938	12426.38913	0	0	0	4421.226637	5753.085797	6840.06196	-	-	1.180529087	0.029966854			up	-	-	-	-	-	1.113604156	0.029966854	0		down
188	WMW0103	67	68	114.104	C7H14O	2-Cyclopentylethanol	Alcohol	766-00-7	1003	-	-	0	0	0	28665.78294	20436.67469	31884.86828	0	0	0	5833.158468	8763.977411	6505.238347	-	-	1.190741238	0.015571826			up	-	-	-	-	-	1.126590531	0.015571826	0		down
189	XMW0765	68	67	112.089	C7H12O	4-Heptenal	Aldehyde	62238-34-0	899	-	0.0042	0	0	0	0	0	0	4415.035578	7421.815692	4305.978578	6857.881983	6882.833207	6889.551301	-	-	-	-	-	-	-	1.028991922	0.034163166			up	1.057865312	0.034163166			up
190	XMW0717	119	91	134.073	C9H10O	Ethanone, 1-(2-methylphenyl)-	Ketone	577-16-2	1173	sweet, hawthorn, powdery, anisic, coumarin, phenol, burnt, nutty, honey	-	0	0	0	0	0	0	12674.19482	12007.73172	7789.76098	9559.398358	13237.96811	12789.35401	-	-	-	-	-	-	-	1.086347408	0.019382089			up	1.11320591	0.019382089			up
